# Supplementary material for: Screening of key functional components of Taohong Siwu Decoction on ischemic stroke treatment based on multiobjective optimization approach and experimental validation
Source: BMC Complement Med Ther. 2023 Jun 1;23:178. doi: 10.1186/s12906-023-03990-1 (PMC10234048; doi:10.1186/s12906-023-03990-1)
Supplement: Supplementary file 1 — Additional file 1. [file 12906_2023_3990_MOESM1_ESM.xlsx]

## Sheet: Table S1
Table S1. ADMET properties for all compounds in THSWD.
Compound ID	Compound Name	Herb	LogP	F(20%)	BBB	hERG	H-HT	MW	nHA	nHD	TPSA	nRot
THSWD00001	DecanoicAcid	Dang Gui	3.828	0.87	0.773	0.02	0.039	172.15	2	1	37.3	8
THSWD00002	D-Alanine	Dang Gui	-2.805	0.002	0.723	0.017	0.062	89.05	3	3	63.32	1
THSWD00003	Cuminaldehyde	Dang Gui	2.887	0.004	0.966	0.029	0.019	148.09	1	0	17.07	2
THSWD00004	Columbianetin	Dang Gui	2.029	0.003	0.057	0.011	0.917	246.09	4	1	59.67	1
THSWD00005	Citronellol	Dang Gui	3.481	0.55	0.948	0.018	0.573	156.15	1	1	20.23	5
THSWD00006	CitricAcid	Dang Gui	-0.577	0.008	0.067	0.002	0.124	192.03	7	4	132.13	5
THSWD00007	ChlorogenicAcid	Dang Gui	0.331	0.991	0.264	0.022	0.19	354.1	9	6	164.75	5
THSWD00008	CetylAlcohol	Dang Gui	6.773	0.156	0.129	0.227	0.012	242.26	1	1	20.23	14
THSWD00008	CetostearylAlcohol	Dang Gui	7.701	0.124	0.059	0.27	0.01	270.29	1	1	20.23	16
THSWD00010	Carvacrol	Dang Gui	3.259	0.932	0.831	0.012	0.031	150.1	1	1	20.23	1
THSWD00011	Calycosin	Dang Gui	2.701	0.012	0.041	0.057	0.088	284.07	5	2	79.9	2
THSWD00012	CaffeicAcid	Dang Gui	1.43	0.009	0.119	0.018	0.73	180.04	4	3	77.76	2
THSWD00013	ButylAlcohol	Dang Gui	0.84	0.028	0.983	0.026	0.026	74.07	1	1	20.23	2
THSWD00014	ButanoicAcid	Dang Gui	0.945	0.001	0.887	0.009	0.075	88.05	2	1	37.3	2
THSWD00015	Butanal	Dang Gui	0.615	0.037	0.949	0.076	0.031	72.06	1	0	17.07	2
THSWD00016	Bis(2-Methylpropyl)Benzene-1,2-Dicarboxylate	Dang Gui	4.066	0.799	0.039	0.03	0.008	278.15	4	0	52.6	8
THSWD00017	Beta-Sitosterol	Dang Gui	8.025	0.889	0.136	0.875	0.131	414.39	1	1	20.23	6
THSWD00018	Bergapten	Dang Gui	2.381	0.117	0.034	0.251	0.31	216.04	4	0	52.58	1
THSWD00001	AzelaicAcid	Dang Gui	1.216	0.056	0.043	0.005	0.073	188.1	4	2	74.6	8
THSWD00020	Angelicide	Dang Gui	5.721	0.892	0.019	0.733	0.972	380.2	4	1	59.67	4
THSWD00021	1,1,5-Trimethyl-2-Formyl-Cyclohexa-2,5-Diene-4-One	Dang Gui	1.861	0.002	0.069	0.009	0.463	164.08	2	0	34.14	1
THSWD00022	Bicycloelemene	Dang Gui	5.136	0.146	0.048	0.006	0.088	204.19	0	0	0	2
THSWD00023	Angelicin	Dang Gui	2.101	0.941	0.028	0.024	0.602	186.03	3	0	43.35	0
THSWD00024	Γ-Acoradiene	Dang Gui	5.426	0.986	0.037	0.018	0.473	204.19	0	0	0	0
THSWD00025	(2R)-2-HydroxybutanedioicAcid	Dang Gui	-1.688	0.993	0.642	0.027	0.16	134.02	5	3	94.83	3
THSWD00026	Alpha-Pinene	Dang Gui	4.125	0.102	0.896	0.006	0.196	136.13	0	0	0	0
THSWD00027	(2R)-2-(2-Hydroxypropan-2-Yl)-2,3-Dihydrofuro[3,2-G]Chromen-7-One	Dang Gui	2.245	0.012	0.057	0.029	0.555	246.09	4	1	59.67	1
THSWD00028	Alcohol	Dang Gui	-0.104	0.003	0.931	0.027	0.028	46.04	1	1	20.23	0
THSWD00029	1,8-Dimethyl-4-(1-Methylenyl)-Spiro(4,5)Dec-7-Ene,Β-Acoradiene	Dang Gui	5.391	0.947	0.295	0.034	0.314	204.19	0	0	0	1
THSWD00030	Adenosine	Dang Gui	-2.028	0.972	0.454	0.029	0.898	267.1	9	5	140.27	2
THSWD00031	Adenine	Dang Gui	-1.686	0.828	0.288	0.031	0.937	135.05	5	3	81.21	0
THSWD00032	(2E,7S,10E,12R,13R,15S)-12,15-Dihydroxy-7-Methyl-8-Oxabicyclo[11.3.0]Hexadeca-2,10-Dien-9-One	Dang Gui	2.027	0.471	0.955	0.014	0.527	280.17	4	1	63.6	0
THSWD00033	AceticAcidButylEster	Dang Gui	1.689	0.812	0.997	0.028	0.018	116.08	2	0	26.3	4
THSWD00034	(2E,4E)-Deca-2,4-Dienal	Dang Gui	2.583	0.005	0.992	0.037	0.414	152.12	1	0	17.07	6
THSWD00035	Isocnidilide	Dang Gui	4.1	0.988	0.267	0.044	0.313	194.13	2	0	26.3	3
THSWD00036	5,7-Dimethoxy-8-(3-Methylbut-2-Enoyl)Chromen-2-One	Dang Gui	2.293	0.005	0.052	0.006	0.747	288.1	5	0	65.74	4
THSWD00037	(S)-1-Methyl-4-(6-Methylhepta-1,5-Dien-2-Yl)Cyclohex-1-Ene,Β-Bisabolene	Dang Gui	6.252	0.976	0.436	0.037	0.898	204.19	0	0	0	4
THSWD00038	DimethylCamphorate	Dang Gui	2.41	0.041	0.961	0.007	0.377	228.14	4	0	52.6	4
THSWD00039	Α-Cedrene	Dang Gui	5.349	0.947	0.099	0.015	0.243	204.19	0	0	0	0
THSWD00024	Δ-Acoradiene	Dang Gui	5.278	0.97	0.102	0.019	0.249	204.19	0	0	0	0
THSWD00032	BrefeldinA	Dang Gui	2.13	0.685	0.63	0.024	0.881	280.17	4	1	63.6	0
THSWD00042	4-Ethylresorcinol	Dang Gui	1.883	0.937	0.072	0.019	0.042	138.07	2	2	40.46	1
THSWD00043	2-Methyl-Dodecane-5-One	Dang Gui	4.435	0.979	0.988	0.036	0.076	198.2	1	0	17.07	9
THSWD00044	Alloocimene	Dang Gui	4.255	0.009	0.688	0.019	0.86	136.13	0	0	0	2
THSWD00045	N-Valerophenone-O-CarboxylicAcid	Dang Gui	2.816	0.003	0.496	0.122	0.374	206.09	3	1	54.37	5
THSWD00046	Stigmasterol	Dang Gui	7.466	0.964	0.082	0.08	0.198	412.37	1	1	20.23	5
THSWD00047	3(S)-3-Butyl-4,5-Dihydrophthalide	Dang Gui	4.292	0.003	0.381	0.012	0.824	192.12	2	1	33.37	3
THSWD00048	2-Tetradecyloxirane	Dang Gui	6.795	0.281	0.133	0.263	0.037	240.25	1	0	12.53	13
THSWD00049	2-Propan-2-Ylfuro[3,2-G]Chromen-7-One	Dang Gui	3.584	0.95	0.022	0.041	0.354	228.08	3	0	43.35	1
THSWD00050	2-Prop-1-En-2-Yl-2,3-Dihydrofuro[3,2-G]Chromen-7-One	Dang Gui	2.93	0.009	0.047	0.029	0.852	228.08	3	0	39.44	1
THSWD00051	2-Nonenal	Dang Gui	2.817	0.332	0.998	0.034	0.054	140.12	1	0	17.07	6
THSWD00052	Β-Phellandrene	Dang Gui	3.81	0.003	0.751	0.028	0.379	136.13	0	0	0	1
THSWD00053	2-Methylnaphthalene	Dang Gui	3.833	0.937	0.761	0.073	0.083	142.08	0	0	0	0
THSWD00054	2-Methylfuran	Dang Gui	1.681	0.031	0.824	0.053	0.073	82.04	1	0	13.14	0
THSWD00055	(6R)-3,7,7-Trimethyl-11-Methylidenespiro[5.5]Undec-2-Ene,Β-Chamigrene	Dang Gui	5.227	0.915	0.262	0.025	0.367	204.19	0	0	0	0
THSWD00056	2-Methyl-5-Prop-1-En-2-Ylcyclohex-2-En-1-Ol	Dang Gui	2.437	0.863	0.962	0.027	0.668	152.12	1	1	20.23	1
THSWD00057	Cnidilide	Dang Gui	4.1	0.988	0.267	0.044	0.313	194.13	2	0	26.3	3
THSWD00058	2-[[4-[(2-Amino-4-Oxo-1H-Pteridin-6-Yl)Methylamino]Benzoyl]Amino]PentanedioicAcid	Dang Gui	-2.489	0.005	0.048	0.08	0.985	441.14	13	7	214.01	10
THSWD00059	CamphoricAcid	Dang Gui	1.805	0.002	0.256	0.002	0.144	200.1	4	2	74.6	2
THSWD00060	D-Camphene	Dang Gui	3.968	0.102	0.867	0.027	0.284	136.13	0	0	0	0
THSWD00029	Α-Acoradiene	Dang Gui	5.505	0.975	0.106	0.06	0.432	204.19	0	0	0	1
THSWD00062	2,4-Dihydroxyacetophenone	Dang Gui	1.633	0.167	0.083	0.031	0.084	152.05	3	2	57.53	1
THSWD00063	2,3-Dimethylphenol	Dang Gui	2.441	0.347	0.756	0.008	0.031	122.07	1	1	20.23	0
THSWD00064	MaruzenM,P-Ethylphenol	Dang Gui	2.486	0.382	0.208	0.044	0.033	122.07	1	1	20.23	1
THSWD00065	DimethylAzelate	Dang Gui	2.405	0.034	0.991	0.018	0.121	216.14	4	0	52.6	10
THSWD00066	M-Ethylphenol	Dang Gui	2.545	0.53	0.229	0.047	0.056	122.07	1	1	20.23	1
THSWD00067	2-(4-Methylcyclohex-3-En-1-Yl)Propan-2-Ol	Dang Gui	3.084	0.188	0.981	0.008	0.087	154.14	1	1	20.23	1
THSWD00001	LignocericAcid	Dang Gui	9.98	0.258	0.007	0.199	0.016	368.37	2	1	37.3	22
THSWD00069	2,4,6-Trimethylbenzaldehyde	Dang Gui	2.857	0.196	0.986	0.015	0.031	148.09	1	0	17.07	1
THSWD00070	DimethylPhthalate	Dang Gui	1.671	0.058	0.848	0.058	0.041	194.06	4	0	52.6	4
THSWD00008	1-Tetradecanol	Dang Gui	5.801	0.196	0.363	0.174	0.013	214.23	1	1	20.23	12
THSWD00065	DimethylSebacate	Dang Gui	2.849	0.337	0.988	0.023	0.097	230.15	4	0	52.6	11
THSWD00073	1-Pentanol	Dang Gui	1.379	0.085	0.99	0.032	0.025	88.09	1	1	20.23	3
THSWD00001	SebacicAcid	Dang Gui	1.626	0.339	0.033	0.006	0.064	202.12	4	2	74.6	9
THSWD00001	AzelaicAcid	Dang Gui	1.216	0.056	0.043	0.005	0.073	188.1	4	2	74.6	8
THSWD00076	Uracil	Dang Gui	-1.268	0.006	0.084	0.013	0.204	112.03	4	2	65.72	0
THSWD00077	1-Methyl-4-Prop-1-En-2-Ylcyclohexene	Dang Gui	4.368	0.818	0.989	0.023	0.69	136.13	0	0	0	1
THSWD00078	O-Cresol	Dang Gui	1.958	0.112	0.432	0.008	0.023	108.06	1	1	20.23	0
THSWD00079	11,16-Dihydroxyoctadeca-9,17-Dien-12,14-DiynylAcetate	Dang Gui	4.065	0.354	0.815	0	0.029	332.2	4	2	66.76	12
THSWD00080	(+)-Lomatin	Dang Gui	2.187	0.017	0.075	0.044	0.973	246.09	4	1	59.67	0
THSWD00081	(E)-2-Octenal	Dang Gui	2.307	0.06	0.999	0.028	0.064	126.1	1	0	17.07	5
THSWD00082	PhysalinG	Dang Gui	1.859	0.99	0.934	0.034	0.129	526.18	10	1	142.5	0
THSWD00008	Dodecanol	Dang Gui	4.772	0.25	0.769	0.125	0.015	186.2	1	1	20.23	10
THSWD00084	Isoeugenol	Dang Gui	2.663	0.007	0.488	0.036	0.39	164.08	2	1	29.46	2
THSWD00067	Alpha-Terpineol	Dang Gui	3.28	0.897	0.727	0.01	0.138	154.14	1	1	20.23	1
THSWD00086	Gamma-Terpinene	Dang Gui	4.307	0.993	0.386	0.003	0.117	136.13	0	0	0	1
THSWD00002	Alanine	Dang Gui	-2.805	0.002	0.723	0.017	0.062	89.05	3	3	63.32	1
THSWD00088	Nerolidiol	Dang Gui	4.277	0.885	0.759	0.034	0.537	222.2	1	1	20.23	7
THSWD00089	PropionicAcid	Dang Gui	0.386	0.002	0.861	0.009	0.065	74.04	2	1	37.3	1
THSWD00090	Terpineol	Dang Gui	3.06	0.547	0.931	0.017	0.109	154.14	1	1	20.23	1
THSWD00091	Falcarinol	Dang Gui	5.522	0.198	0.027	0.001	0.071	244.18	1	1	20.23	8
THSWD00092	1,3-Dimethylnaphthalene	Dang Gui	4.286	0.507	0.811	0.048	0.08	156.09	0	0	0	0
THSWD00093	Valine	Dang Gui	-2.211	0.003	0.855	0.012	0.135	117.08	3	3	63.32	2
THSWD00094	Squalene	Dang Gui	10.598	0.958	0.075	0.017	0.879	410.39	0	0	0	15
THSWD00095	(4-Propan-2-Ylphenyl)Methanol	Dang Gui	2.41	0.026	0.977	0.027	0.029	150.1	1	1	20.23	2
THSWD00096	Demethylsuberosin	Dang Gui	3.349	0.869	0.035	0.026	0.615	230.09	3	1	50.44	2
THSWD00077	Limonene	Dang Gui	4.446	0.831	0.882	0.014	0.372	136.13	0	0	0	1
THSWD00098	Trans-2-Decenal	Dang Gui	3.352	0.682	0.997	0.042	0.046	154.14	1	0	17.07	7
THSWD00099	Z-Butylidenephthalide	Dang Gui	3.703	0.003	0.189	0.009	0.694	188.08	2	1	33.37	2
THSWD00100	Vanillin	Dang Gui	1.096	0.003	0.745	0.035	0.019	152.05	3	1	46.53	2
THSWD00101	VanillicAcid	Dang Gui	1.396	0.01	0.439	0.031	0.224	168.04	4	2	66.76	2
THSWD00102	Umbelliferone	Dang Gui	1.311	0.991	0.08	0.101	0.121	162.03	3	1	50.44	0
THSWD00103	SuccinicAcid	Dang Gui	-0.439	0.002	0.254	0.004	0.123	118.03	4	2	74.6	3
THSWD00046	Stigmasterol	Dang Gui	7.5	0.992	0.178	0.31	0.188	412.37	1	1	20.23	5
THSWD00105	Sesalin	Dang Gui	3.08	0.009	0.044	0.036	0.956	228.08	3	0	39.44	0
THSWD00106	Serine	Dang Gui	-2.366	0.005	0.076	0.037	0.038	105.04	4	4	83.55	2
THSWD00107	Scopoletin	Dang Gui	1.191	0.236	0.157	0.09	0.245	192.04	4	1	59.67	1
THSWD00108	Safrole	Dang Gui	2.843	0.193	0.592	0.023	0.043	162.07	2	0	18.46	2
THSWD00109	P-Xylene	Dang Gui	3.118	0.2	0.93	0.057	0.084	106.08	0	0	0	0
THSWD00110	Psoralen	Dang Gui	2.252	0.992	0.034	0.258	0.163	186.03	3	0	43.35	0
THSWD00111	ProtocatechuicAcid	Dang Gui	1.041	0.367	0.185	0.023	0.485	154.03	4	3	77.76	1
THSWD00112	PhysalinF	Dang Gui	2.252	0.984	0.909	0.034	0.201	526.18	10	1	137.96	0
THSWD00113	P-HydroxyphenethylTrans-Ferulate	Dang Gui	3.227	0.779	0.072	0.394	0.068	314.12	5	2	75.99	7
THSWD00114	Phthalide	Dang Gui	1.627	0.003	0.634	0.047	0.062	134.04	2	0	26.3	0
THSWD00115	PhthalicAnhydride	Dang Gui	1.359	0.896	0.732	0.004	0.022	148.02	3	0	43.37	0
THSWD00116	PhthalicAcid	Dang Gui	1.187	0.005	0.399	0.108	0.361	166.03	4	2	74.6	2
THSWD00117	Phenol	Dang Gui	1.447	0.876	0.131	0.024	0.043	94.04	1	1	20.23	0
THSWD00118	Pentosalen	Dang Gui	3.879	0.004	0.015	0.037	0.952	270.09	4	0	52.58	3
THSWD00119	P-Cresol	Dang Gui	2.033	0.08	0.226	0.027	0.038	108.06	1	1	20.23	0
THSWD00120	Paraben	Dang Gui	1.51	0.01	0.314	0.048	0.449	138.03	3	2	57.53	1
THSWD00121	P-AnisicAcid	Dang Gui	2.047	0.002	0.475	0.083	0.322	152.05	3	1	46.53	2
THSWD00001	PalmiticAcid	Dang Gui	6.732	0.644	0.06	0.056	0.026	256.24	2	1	37.3	14
THSWD00012	(Z)-3-(3,4-Dihydroxyphenyl)Prop-2-EnoicAcid	Dang Gui	1.43	0.009	0.119	0.018	0.73	180.04	4	3	77.76	2
THSWD00124	Oplopandiol	Dang Gui	4.731	0.067	0.716	0.002	0.076	262.19	2	2	40.46	8
THSWD00125	OleicAcid	Dang Gui	7.131	0.116	0.101	0.038	0.018	282.26	2	1	37.3	15
THSWD00126	Oleamide	Dang Gui	6.443	0.27	0.383	0.286	0.013	281.27	2	2	43.09	15
THSWD00001	OctanoicAcid	Dang Gui	2.85	0.232	0.87	0.015	0.046	144.12	2	1	37.3	6
THSWD00128	N-Trans-FeruloylTyramine	Dang Gui	2.538	0.022	0.111	0.255	0.245	313.13	5	3	78.79	7
THSWD00129	Nonane	Dang Gui	5.147	0.838	0.909	0.082	0.014	128.16	0	0	0	6
THSWD00130	Nodakenin	Dang Gui	0.991	0.016	0.143	0.15	0.287	408.14	9	4	138.82	4
THSWD00131	Niacin	Dang Gui	0.405	0.002	0.241	0.048	0.312	123.03	3	1	50.19	1
THSWD00132	Naphthalene	Dang Gui	3.302	0.988	0.652	0.07	0.037	128.06	0	0	0	0
THSWD00133	n.a.	Dang Gui	5.253	0.864	0.682	0.952	0.451	413.33	3	2	41.49	0
THSWD00134	n.a.	Dang Gui	4.648	0.551	0.125	0.056	0.221	220.18	1	0	12.53	0
THSWD00135	(S)(+)Carvone	Dang Gui	2.23	0.06	0.921	0.004	0.074	150.1	1	0	17.07	1
THSWD00136	Myrcene	Dang Gui	4.321	0.008	0.852	0.009	0.61	136.13	0	0	0	4
THSWD00137	Methyleugenol	Dang Gui	2.54	0.027	0.716	0.039	0.067	178.1	2	0	18.46	4
THSWD00138	Methoxsalen	Dang Gui	2.071	0.007	0.035	0.034	0.79	216.04	4	0	52.58	1
THSWD00139	Methanesulfonylmethane	Dang Gui	-1.251	0.001	0.966	0.007	0.228	94.01	2	0	34.14	0
THSWD00140	Maltol	Dang Gui	0.114	0.002	0.261	0.054	0.116	126.03	3	1	50.44	0
THSWD00141	MalonicAcid	Dang Gui	-0.679	0.002	0.223	0.008	0.05	104.01	4	2	74.6	2
THSWD00142	L-Proline	Dang Gui	-2.616	0.005	0.414	0.014	0.109	115.06	3	2	49.33	1
THSWD00143	LinolenicAcid	Dang Gui	6.156	0.003	0.295	0.001	0.006	278.22	2	1	37.3	13
THSWD00144	LinoleicAcid	Dang Gui	6.652	0.009	0.196	0.009	0.013	280.24	2	1	37.3	14
THSWD00145	Linalool(+)	Dang Gui	2.871	0.131	0.891	0.017	0.326	154.14	1	1	20.23	4
THSWD00145	Linalool	Dang Gui	2.978	0.133	0.953	0.019	0.338	154.14	1	1	20.23	4
THSWD00147	Ligustilide	Dang Gui	4.046	0.004	0.267	0.018	0.922	190.1	2	1	33.37	2
THSWD00148	(E)-(E)-3-(4-Hydroxy-3-Methoxyphenyl)Allyl3-(4-Hydroxy-3-Methoxyphenyl)Acrylate	Dang Gui	3.373	0.899	0.245	0.356	0.261	356.13	6	2	85.22	8
THSWD00106	(D)-Serine	Dang Gui	-2.366	0.005	0.076	0.037	0.038	105.04	4	4	83.55	2
THSWD00150	Leucovorin	Dang Gui	-2.354	0.367	0.147	0.023	0.959	473.17	14	8	220.57	11
THSWD00002	L-Alanine	Dang Gui	-2.805	0.002	0.723	0.017	0.062	89.05	3	3	63.32	1
THSWD00152	Isoimperatorin	Dang Gui	4.439	0.015	0.01	0.08	0.907	270.09	4	0	52.58	3
THSWD00084	Isoeugenol	Dang Gui	2.663	0.007	0.488	0.036	0.39	164.08	2	1	29.46	2
THSWD00154	Isobutanol	Dang Gui	0.709	0.004	0.987	0.016	0.029	74.07	1	1	20.23	1
THSWD00155	Indole	Dang Gui	2.292	0.881	0.737	0.029	0.178	117.06	1	1	15.79	0
THSWD00156	Heptanal	Dang Gui	2.169	0.96	0.991	0.132	0.024	114.1	1	0	17.07	5
THSWD00157	Guanosine	Dang Gui	-2.228	0.928	0.666	0.029	0.988	283.09	10	6	160.24	2
THSWD00158	Guaiacol	Dang Gui	1.411	0.005	0.287	0.029	0.036	124.05	2	1	29.46	1
THSWD00159	Glycine	Dang Gui	-2.931	0.002	0.228	0.016	0.103	75.03	3	3	63.32	1
THSWD00160	Gamma-AminobutyricAcid	Dang Gui	-2.926	0.002	0.517	0.016	0.147	103.06	3	3	63.32	3
THSWD00161	Furfural	Dang Gui	0.815	0.008	0.982	0.079	0.056	96.02	2	0	30.21	1
THSWD00162	Furan-2-YlmethylAcetate	Dang Gui	1.171	0.004	0.983	0.239	0.135	140.05	3	0	39.44	3
THSWD00163	FumaricAcid	Dang Gui	-0.32	0.016	0.094	0.001	0.853	116.01	4	2	74.6	2
THSWD00058	FolicAcid	Dang Gui	-2.489	0.005	0.048	0.08	0.985	441.14	13	7	214.01	10
THSWD00165	FerulicAcid	Dang Gui	1.803	0.047	0.329	0.023	0.345	194.06	4	2	66.76	3
THSWD00166	Falcarindiol	Dang Gui	4.412	0.07	0.146	0	0.033	260.18	2	2	40.46	8
THSWD00167	EthylCaffeate	Dang Gui	2.383	0.35	0.197	0.033	0.1	208.07	4	2	66.76	4
THSWD00168	EthylAcetate	Dang Gui	0.626	0.088	0.997	0.014	0.021	88.05	2	0	26.3	2
THSWD00169	Esculetin	Dang Gui	0.911	0.997	0.031	0.049	0.116	178.03	4	2	70.67	0
THSWD00170	Elemicin	Dang Gui	2.665	0.015	0.374	0.018	0.051	192.08	3	0	27.69	3
THSWD00093	D-Valine	Dang Gui	-2.211	0.003	0.855	0.012	0.135	117.08	3	3	63.32	2
THSWD00142	D-Proline	Dang Gui	-2.616	0.005	0.414	0.014	0.109	115.06	3	2	49.33	1
THSWD00173	D-Ornithine	Dang Gui	-3.779	0.003	0.323	0.034	0.066	132.09	4	5	89.34	4
THSWD00174	Disogenin	Dang Gui	5.679	0.802	0.447	0.982	0.365	414.31	3	1	38.69	0
THSWD00175	Dictamnine	Dang Gui	3.026	0.002	0.783	0.089	0.347	199.06	3	0	35.26	1
THSWD00176	DibutylPhthalate	Dang Gui	4.337	0.995	0.043	0.221	0.005	278.15	4	0	52.6	10
THSWD00177	Decursinol	Dang Gui	2.499	0.698	0.199	0.043	0.68	246.09	4	1	59.67	0
THSWD00029	β-Acoradiene	Dang Gui	5.505	0.975	0.106	0.06	0.432	204.19	0	0	0	1
THSWD00024	γ-Acoradiene	Dang Gui	5.426	0.986	0.037	0.018	0.473	204.19	0	0	0	0
THSWD00024	δ-Acoradiene	Dang Gui	5.278	0.97	0.102	0.019	0.249	204.19	0	0	0	0
THSWD00044	Alloocimene	Dang Gui	4.094	0.02	0.806	0.007	0.857	136.13	0	0	0	2
THSWD00182	Angelicide	Dang Gui	5.747	0.383	0.061	0.305	0.828	380.2	4	1	59.67	4
THSWD00121	Anisic acid	Dang Gui	2.047	0.002	0.475	0.083	0.322	152.05	3	1	46.53	2
THSWD00001	Azelaic acid	Dang Gui	1.216	0.056	0.043	0.005	0.073	188.1	4	2	74.6	8
THSWD00037	β-Bisabolene	Dang Gui	6.193	0.915	0.544	0.022	0.875	204.19	0	0	0	4
THSWD00186	Brefeldin A	Dang Gui	1.86	0.796	0.987	0.015	0.433	282.18	4	1	63.6	0
THSWD00099	3-Butylidene-phthalide	Dang Gui	3.587	0.104	0.169	0.001	0.952	188.08	2	0	26.3	2
THSWD00060	Camphene	Dang Gui	3.781	0.006	0.975	0.015	0.143	136.13	0	0	0	0
THSWD00189	Camphoric acid	Dang Gui	1.29	0.003	0.467	0.002	0.09	186.09	4	2	74.6	2
THSWD00010	Carvacrol	Dang Gui	3.259	0.932	0.831	0.012	0.031	150.1	1	1	20.23	1
THSWD00039	α-Cedrene	Dang Gui	5.134	0.957	0.222	0.014	0.235	204.19	0	0	0	0
THSWD00055	Chamigrene	Dang Gui	5.227	0.915	0.262	0.025	0.367	204.19	0	0	0	0
THSWD00193	Choline	Dang Gui	-2.296	0.982	0.255	0.014	0.028	104.11	2	1	20.23	2
THSWD00057	Cnidilide	Dang Gui	4.1	0.988	0.267	0.044	0.313	194.13	2	0	26.3	3
THSWD00119	p-Cresol	Dang Gui	2.033	0.08	0.226	0.027	0.038	108.06	1	1	20.23	0
THSWD00063	2,3-Dicresol	Dang Gui	2.441	0.347	0.756	0.008	0.031	122.07	1	1	20.23	0
THSWD00197	△2,4-Dihydrophthalic anhydride	Dang Gui	1.739	0.003	0.117	0.002	0.127	150.03	3	2	53.6	0
THSWD00062	2,4-Dihydroxyacetophenone	Dang Gui	1.633	0.167	0.083	0.031	0.084	152.05	3	2	57.53	1
THSWD00065	Dimethyl azelate	Dang Gui	2.405	0.034	0.991	0.018	0.121	216.14	4	0	52.6	10
THSWD00038	Dimethyl camphorate	Dang Gui	2.39	0.018	0.977	0.007	0.274	228.14	4	0	52.6	4
THSWD00070	Dimethyl phthalate	Dang Gui	1.671	0.058	0.848	0.058	0.041	194.06	4	0	52.6	4
THSWD00065	Dimethyl sebacate;Dimethyl decanedioate	Dang Gui	2.849	0.337	0.988	0.023	0.097	230.15	4	0	52.6	11
THSWD00008	Dodecanol	Dang Gui	4.772	0.25	0.769	0.125	0.015	186.2	1	1	20.23	10
THSWD00066	ο-Ethylphenol	Dang Gui	2.545	0.53	0.229	0.047	0.056	122.07	1	1	20.23	1
THSWD00064	p-Ethylphenol [123-07-9]	Dang Gui	2.486	0.382	0.208	0.044	0.033	122.07	1	1	20.23	1
THSWD00042	4-Ethylresorcinol [2896-60-8]	Dang Gui	1.883	0.937	0.072	0.019	0.042	138.07	2	2	40.46	1
THSWD00207	Folinic acid	Dang Gui	-0.879	0.01	0.112	0.015	0.118	472.17	13	6	193.82	11
THSWD00035	Isocnidilide	Dang Gui	3.893	0.99	0.268	0.037	0.347	194.13	2	0	26.3	3
THSWD00084	lsoeugend	Dang Gui	2.663	0.007	0.488	0.036	0.39	164.08	2	1	29.46	2
THSWD00147	Ligustilide	Dang Gui	4.046	0.004	0.267	0.018	0.922	190.1	2	1	33.37	2
THSWD00001	Myrisfic acid	Dang Gui	5.82	0.754	0.163	0.04	0.03	228.21	2	1	37.3	12
THSWD00052	β-Phellandrene	Dang Gui	3.685	0.002	0.969	0.031	0.269	136.13	0	0	0	1
THSWD00117	Phenol	Dang Gui	1.447	0.876	0.131	0.024	0.043	94.04	1	1	20.23	0
THSWD00115	Phthalic anhydride	Dang Gui	1.359	0.896	0.732	0.004	0.022	148.02	3	0	43.37	0
THSWD00107	Scopoletin	Dang Gui	1.191	0.236	0.157	0.09	0.245	192.04	4	1	59.67	1
THSWD00001	Sebacic acid	Dang Gui	1.626	0.339	0.033	0.006	0.064	202.12	4	2	74.6	9
THSWD00217	Stigmasterol-β-D-glucoside	Dang Gui	5.016	0.634	0.018	0.035	0.166	574.42	6	4	99.38	8
THSWD00103	Succinic acid；Butanedioic acid；1,2-Ethanedicarboxylic acid	Dang Gui	-0.439	0.002	0.254	0.004	0.123	118.03	4	2	74.6	3
THSWD00001	n-Tetracosanoic acid	Dang Gui	9.98	0.258	0.007	0.199	0.016	368.37	2	1	37.3	22
THSWD00008	1-Tetradecanol	Dang Gui	5.801	0.196	0.363	0.174	0.013	214.23	1	1	20.23	12
THSWD00221	Uracil；2,4-Pyrimidinediol；2,4(1H,3H)-Pyrimidinedione；2,4-Dihydroxypyrimidine；2,4-Dioxopyrimidine；2,4-Pyrimidinedione	Dang Gui	-1.268	0.006	0.084	0.013	0.204	112.03	4	2	65.72	0
THSWD00045	n-Valerophenone-O-carboxylic acid	Dang Gui	2.816	0.003	0.496	0.122	0.374	206.09	3	1	54.37	5
THSWD00223	Vitamin A	Dang Gui	3.746	0.004	0.282	0.004	0.055	286.23	1	1	20.23	5
THSWD00077	Hemo-sol	Dang Gui	4.446	0.831	0.882	0.014	0.372	136.13	0	0	0	1
THSWD00225	beta-Selinene	Dang Gui	4.757	0.881	0.132	0.016	0.109	204.19	0	0	0	1
THSWD00107	Scopoletol	Dang Gui	1.191	0.236	0.157	0.09	0.245	192.04	4	1	59.67	1
THSWD00001	palmitic acid	Dang Gui	6.732	0.644	0.06	0.056	0.026	256.24	2	1	37.3	14
THSWD00228	Nol	Dang Gui	3.147	0.99	0.994	0.181	0.021	142.14	1	0	17.07	7
THSWD00229	Cymol	Dang Gui	3.994	0.211	0.728	0.031	0.037	134.11	0	0	0	1
THSWD00228	Decal	Dang Gui	3.594	0.993	0.993	0.206	0.02	156.15	1	0	17.07	8
THSWD00026	(-)-alpha-Pinene	Dang Gui	4.188	0.718	0.272	0.007	0.166	136.13	0	0	0	0
THSWD00055	beta-Chamigrene	Dang Gui	5.227	0.915	0.262	0.025	0.367	204.19	0	0	0	0
THSWD00136	Myrcene	Dang Gui	4.321	0.008	0.852	0.009	0.61	136.13	0	0	0	4
THSWD00108	Safrol	Dang Gui	2.843	0.193	0.592	0.023	0.043	162.07	2	0	18.46	2
THSWD00235	p-Ocimene	Dang Gui	3.404	0.091	0.943	0.008	0.827	136.13	0	0	0	3
THSWD00086	Moslene	Dang Gui	4.307	0.993	0.386	0.003	0.117	136.13	0	0	0	1
THSWD00084	isoeugenol	Dang Gui	2.663	0.007	0.488	0.036	0.39	164.08	2	1	29.46	2
THSWD00067	()-alpha-Terpineol	Dang Gui	3.365	0.267	0.686	0.008	0.095	154.14	1	1	20.23	1
THSWD00010	o-Thymol	Dang Gui	3.259	0.932	0.831	0.012	0.031	150.1	1	1	20.23	1
THSWD00240	CHEBI:7	Dang Gui	4.562	0.862	0.225	0.011	0.239	136.13	0	0	0	0
THSWD00103	succinic acid	Dang Gui	-0.439	0.002	0.254	0.004	0.123	118.03	4	2	74.6	3
THSWD00242	Sitogluside	Dang Gui	6.652	0.901	0.01	0.891	0.163	576.44	6	4	99.38	9
THSWD00017	beta-sitosterol	Dang Gui	8.025	0.889	0.136	0.875	0.131	414.39	1	1	20.23	6
THSWD00165	FER	Dang Gui	1.803	0.047	0.329	0.023	0.345	194.06	4	2	66.76	3
THSWD00245	D-Galacturonic acid, homopolymer	Dang Gui	-2.174	0.93	0.799	0.033	0.033	194.04	7	5	135.29	5
THSWD00165	FERULIC ACID (CIS)	Dang Gui	1.803	0.047	0.329	0.023	0.345	194.06	4	2	66.76	3
THSWD00131	nicotinic acid	Dang Gui	0.405	0.002	0.241	0.048	0.312	123.03	3	1	50.19	1
THSWD00046	Stigmasterol	Dang Gui	7.5	0.992	0.178	0.31	0.188	412.37	1	1	20.23	5
THSWD00249	Eucarvone	Dang Gui	2.799	0.004	0.907	0.025	0.357	150.1	1	0	17.07	0
THSWD00250	Farnesene	Dang Gui	5.663	0.013	0.749	0.006	0.479	204.19	0	0	0	7
THSWD00251	(1S,4aR,8aR)-1-isopropyl-7-methyl-4-methylene-2,3,4a,5,6,8a-hexahydro-1H-phthalene	Dang Gui	5.517	0.992	0.347	0.067	0.215	204.19	0	0	0	1
THSWD00100	vanillin	Dang Gui	1.096	0.003	0.745	0.035	0.019	152.05	3	1	46.53	2
THSWD00156	WLN: VH6	Dang Gui	2.169	0.96	0.991	0.132	0.024	114.1	1	0	17.07	5
THSWD00129	Dodekan	Dang Gui	6.66	0.626	0.429	0.145	0.011	170.2	0	0	0	9
THSWD00255	bergamotene	Dang Gui	5.392	0.951	0.361	0.191	0.754	204.19	0	0	0	3
THSWD00003	cumil	Dang Gui	2.887	0.004	0.966	0.029	0.019	148.09	1	0	17.07	2
THSWD00008	Loxanol V	Dang Gui	5.801	0.196	0.363	0.174	0.013	214.23	1	1	20.23	12
THSWD00258	Tridecylene	Dang Gui	6.738	0.269	0.884	0.067	0.011	182.2	0	0	0	10
THSWD00259	80-57-9	Dang Gui	2.429	0.708	0.963	0.004	0.128	150.1	1	0	17.07	0
THSWD00001	Usaf hc-1	Dang Gui	1.626	0.339	0.033	0.006	0.064	202.12	4	2	74.6	9
THSWD00261	o-Acetyl-p-cresol	Dang Gui	2.514	0.011	0.695	0.02	0.056	150.07	2	1	37.3	1
THSWD00001	Azelex	Dang Gui	1.216	0.056	0.043	0.005	0.073	188.1	4	2	74.6	8
THSWD00263	(+)-Ledol	Dang Gui	4.741	0.917	0.326	0.1	0.106	222.2	1	1	20.23	0
THSWD00264	Hypnon	Dang Gui	1.593	0.004	0.653	0.053	0.034	120.06	1	0	17.07	1
THSWD00001	NON	Dang Gui	3.828	0.87	0.773	0.02	0.039	172.15	2	1	37.3	8
THSWD00266	adenine	Dang Gui	-1.686	0.828	0.288	0.031	0.937	135.05	5	3	81.21	0
THSWD00267	()-Cuparene	Dang Gui	4.973	0.112	0.168	0.153	0.036	202.17	0	0	0	1
THSWD00268	cis-Thujopsene	Dang Gui	5.537	0.92	0.125	0.111	0.492	204.19	0	0	0	0
THSWD00269	3-Butylidene-7-hydroxyphthalide	Dang Gui	3.718	0.004	0.055	0.011	0.633	204.08	3	2	53.6	2
THSWD00270	Levistolid A	Dang Gui	6.035	0.294	0.575	0.015	0.406	380.2	4	1	59.67	4
THSWD00044	Allocymene	Dang Gui	2.836	0.003	0.838	0.013	0.068	136.13	0	0	0	2
THSWD00099	BdPh	Dang Gui	3.377	0.089	0.336	0.008	0.242	188.08	2	0	26.3	2
THSWD00273	senkyunolide-C	Dang Gui	3.264	0.003	0.043	0.013	0.621	204.08	3	2	53.6	2
THSWD00274	senkyunolide-D	Dang Gui	2.563	0.543	0.953	0.01	0.135	222.09	4	1	63.6	3
THSWD00275	senkyunolide-E	Dang Gui	2.136	0.002	0.142	0.005	0.628	204.08	3	1	50.44	3
THSWD00276	4-Octanone	Dang Gui	2.33	0.674	0.997	0.026	0.094	128.12	1	0	17.07	5
THSWD00277	(6R)-6-butylcyclohepta-1,4-diene	Dang Gui	4.858	0.004	0.545	0.008	0.022	150.14	0	0	0	3
THSWD00147	cis-ligustilide	Dang Gui	4.046	0.004	0.267	0.018	0.922	190.1	2	1	33.37	2
THSWD00279	Methylbutenol	Dang Gui	0.844	0.039	0.995	0.009	0.025	86.07	1	1	20.23	1
THSWD00119	PCR	Dang Gui	2.033	0.08	0.226	0.027	0.038	108.06	1	1	20.23	0
THSWD00037	(4S)-1-methyl-4-(6-methylhepta-1,5-dien-2-yl)cyclohexene	Dang Gui	6.252	0.976	0.436	0.037	0.898	204.19	0	0	0	4
THSWD00158	Guasol	Dang Gui	1.411	0.005	0.287	0.029	0.036	124.05	2	1	29.46	1
THSWD00117	IPH	Dang Gui	1.447	0.876	0.131	0.024	0.043	94.04	1	1	20.23	0
THSWD00284	CADINENE	Dang Gui	6.191	0.995	0.167	0.042	0.244	204.19	0	0	0	1
THSWD00029	Acoradiene	Dang Gui	5.505	0.975	0.106	0.06	0.432	204.19	0	0	0	1
THSWD00064	Maruzen M	Dang Gui	2.486	0.382	0.208	0.044	0.033	122.07	1	1	20.23	1
THSWD00078	o-cresol	Dang Gui	1.958	0.112	0.432	0.008	0.023	108.06	1	1	20.23	0
THSWD00020	6,7,3',8'-diligustilide	Dang Gui	6.222	0.901	0.126	0.494	0.867	380.2	4	1	59.67	4
THSWD00289	beta-Terpinene	Dang Gui	3.494	0.986	0.994	0.005	0.067	136.13	0	0	0	1
THSWD00015	Butal	Dang Gui	0.615	0.037	0.949	0.076	0.031	72.06	1	0	17.07	2
THSWD00008	Ethol	Dang Gui	6.773	0.156	0.129	0.227	0.012	242.26	1	1	20.23	14
THSWD00121	ANN	Dang Gui	2.047	0.002	0.475	0.083	0.322	152.05	3	1	46.53	2
THSWD00293	h-Met-h	Dang Gui	-2.21	0.002	0.605	0.015	0.08	149.05	3	3	63.32	4
THSWD00294	3,4-DIMETHYLBENZALDEHYDE	Dang Gui	2.548	0.003	0.984	0.034	0.022	134.07	1	0	17.07	1
THSWD00295	ETHYLBENZALDEHYDE	Dang Gui	2.475	0.009	0.979	0.09	0.024	134.07	1	0	17.07	2
THSWD00296	TMHYDROP	Dang Gui	1.95	0.967	0.419	0.018	0.075	152.08	2	2	40.46	0
THSWD00297	bicycloelemene	Dang Gui	4.823	0.917	0.125	0.035	0.174	204.19	0	0	0	0
THSWD00062	WLN: QR CQ DV1	Dang Gui	1.633	0.167	0.083	0.031	0.084	152.05	3	2	57.53	1
THSWD00116	WLN: QVR BVQ	Dang Gui	1.187	0.005	0.399	0.108	0.361	166.03	4	2	74.6	2
THSWD00300	(1R,2S,4R)-1-ethyl-1-methyl-2,4-bis(1-methylethyl)cyclohexane	Dang Gui	5.883	0.947	0.467	0.055	0.019	210.23	0	0	0	3
THSWD00258	DODECENE	Dang Gui	6.263	0.28	0.952	0.055	0.012	168.19	0	0	0	9
THSWD00302	phosphatdic acid	Dang Gui	-1.672	0.644	0.648	0.002	0.441	228	8	1	116.2	8
THSWD00303	L-beta,gamma-Dimyristoyl-alpha-cephalin	Dang Gui	8.101	0.995	0.008	0.612	0.107	635.45	9	2	131.22	35
THSWD00304	phosphatidylinositol	Dang Gui	-2.439	0.029	0.287	0.017	0.116	390.06	13	5	206.35	10
THSWD00302	phosphatidylinositol_qt	Dang Gui	-1.444	0.065	0.492	0.004	0.315	228	8	1	116.2	8
THSWD00115	ESEN	Dang Gui	1.359	0.896	0.732	0.004	0.022	148.02	3	0	43.37	0
THSWD00035	sedanolide	Dang Gui	4.051	0.995	0.211	0.044	0.428	194.13	2	0	26.3	3
THSWD00047	senkyunolide	Dang Gui	4.292	0.003	0.381	0.012	0.824	192.12	2	1	33.37	3
THSWD00309	Isotetandrine	Dang Gui	6.34	0.41	0.223	0.98	0.039	622.3	8	0	61.86	4
THSWD00310	α-acoradiene	Dang Gui	5.001	0.669	0.086	0.026	0.125	204.19	0	0	0	1
THSWD00039	InChI=1/C15H24/c1-10-7-8-15-9-12(10)14(3,4)13(15)6-5-11(15)2/h7,11-13H,5-6,8-9H2,1-4H	Dang Gui	5.448	0.95	0.119	0.021	0.325	204.19	0	0	0	0
THSWD00312	α-copaene	Dang Gui	5.456	0.894	0.143	0.048	0.213	204.19	0	0	0	1
THSWD00029	(1R,4R,5S)-4-isopropenyl-1,8-dimethylspiro[4.5]dec-8-ene	Dang Gui	5.349	0.927	0.052	0.028	0.276	204.19	0	0	0	1
THSWD00314	2,6-di(phenyl)thiopyran-4-thione	Dang Gui	5.227	0.996	0.093	0.048	0.059	280.04	0	0	0	2
THSWD00063	o-Xylenol	Dang Gui	2.441	0.347	0.756	0.008	0.031	122.07	1	1	20.23	0
THSWD00316	2,4,6-trimethyl-Octane	Dang Gui	5.387	0.86	0.508	0.017	0.025	156.19	0	0	0	5
THSWD00069	Mesitaldehyde	Dang Gui	2.857	0.196	0.986	0.015	0.031	148.09	1	0	17.07	1
THSWD00318	Isoxylaldehyde	Dang Gui	2.587	0.003	0.985	0.034	0.019	134.07	1	0	17.07	1
THSWD00319	(E)-octadec-3-ene	Dang Gui	8.621	0.26	0.061	0.2	0.013	252.28	0	0	0	14
THSWD00045	2-valerylbenzoic acid	Dang Gui	2.816	0.003	0.496	0.122	0.374	206.09	3	1	54.37	5
THSWD00321	(Z)-2-Hexenyl hexanoate	Dang Gui	4.101	0.252	0.966	0.049	0.044	198.16	2	0	26.3	9
THSWD00322	2-Methylhexadecanoic acid	Dang Gui	6.956	0.878	0.12	0.052	0.022	270.26	2	1	37.3	14
THSWD00084	cis-Isoeugenol	Dang Gui	2.663	0.007	0.488	0.036	0.39	164.08	2	1	29.46	2
THSWD00324	2-methyl-5-decanone	Dang Gui	7.45	0.485	0.238	0.079	0.411	310.32	1	0	17.07	14
THSWD00043	2-methyldodecan-5-one	Dang Gui	4.435	0.979	0.988	0.036	0.076	198.2	1	0	17.07	9
THSWD00326	3,7-dimethyl-none	Dang Gui	5.555	0.83	0.425	0.016	0.021	156.19	0	0	0	6
THSWD00021	1,1,5-trimethyl-2-formylcyclohexa-2,5-diene-4-one	Dang Gui	1.861	0.002	0.069	0.009	0.463	164.08	2	0	34.14	1
THSWD00328	4-Methyl-6-hepten-3-one	Dang Gui	1.783	0.439	0.987	0.009	0.124	126.1	1	0	17.07	4
THSWD00042	6-Ethylresorcinol	Dang Gui	1.883	0.937	0.072	0.019	0.042	138.07	2	2	40.46	1
THSWD00330	5-Indolol	Dang Gui	1.587	0.781	0.19	0.027	0.133	133.05	2	2	36.02	0
THSWD00331	Undecanol-6	Dang Gui	4.04	0.784	0.856	0.089	0.02	172.18	1	1	20.23	8
THSWD00332	7,10-PENTADECADIYNOIC ACID	Dang Gui	3.543	1	0.215	0.001	0.285	234.16	2	1	37.3	7
THSWD00333	4-chloro-N-[1-methyl-5-[[1-methyl-5-[[1-methyl-5-(2-morpholinoethylcarbamoyl)pyrrol-3-yl]carbamoyl]pyrrol-3-yl]carbamoyl]pyrrol-3-yl]-5-[2-(2-pyridyl)ethylamino]isothiazole-3-carboxamide	Dang Gui	3.948	0.626	0.802	0.791	0.486	761.26	16	5	184.7	17
THSWD00334	Amyl ketone	Dang Gui	3.805	0.983	0.996	0.052	0.062	170.17	1	0	17.07	8
THSWD00335	Isoamylbenzene	Dang Gui	4.388	0.541	0.78	0.05	0.075	148.13	0	0	0	3
THSWD00336	(Z)-2-[[(Z)-2-methylbut-2-enoyl]oxymethyl]but-2-enoic acid	Dang Gui	1.105	0.565	0.428	0.01	0.172	198.09	4	1	63.6	5
THSWD00337	Tropone	Dang Gui	0.477	0.816	0.828	0.051	0.041	106.04	1	0	17.07	0
THSWD00338	aromadendrene	Dang Gui	5.574	0.825	0.372	0.077	0.271	204.19	0	0	0	0
THSWD00014	BUA	Dang Gui	0.945	0.001	0.887	0.009	0.075	88.05	2	1	37.3	2
THSWD00340	(3S)-3-butyl-3H-isobenzofuran-1-one	Dang Gui	3.641	0.065	0.203	0.046	0.109	190.1	2	0	26.3	3
THSWD00059	()-Camphoric acid	Dang Gui	1.805	0.002	0.256	0.002	0.144	200.1	4	2	74.6	2
THSWD00269	(3E)-3-butylidene-7-hydroxy-2-benzofuran-1-one	Dang Gui	3.718	0.004	0.055	0.011	0.633	204.08	3	2	53.6	2
THSWD00148	Coniferyl ferulate	Dang Gui	3.373	0.899	0.245	0.356	0.261	356.13	6	2	85.22	8
THSWD00344	2,4-Xylylaldehyde	Dang Gui	2.53	0.003	0.988	0.028	0.019	134.07	1	0	17.07	1
THSWD00066	m-Ethylphenol	Dang Gui	2.545	0.53	0.229	0.047	0.056	122.07	1	1	20.23	1
THSWD00346	1,5,5,6-tetramethyl-1,3-Cyclohexadiene	Dang Gui	4.064	0.236	0.286	0.024	0.29	136.13	0	0	0	0
THSWD00001	DecanoicAcid	Chuan Xiong	3.828	0.87	0.773	0.02	0.039	172.15	2	1	37.3	8
THSWD00005	Citronellol	Chuan Xiong	3.481	0.55	0.948	0.018	0.573	156.15	1	1	20.23	5
THSWD00349	Chrysophanol	Chuan Xiong	4.158	0.064	0.135	0.027	0.046	254.06	4	2	74.6	0
THSWD00007	ChlorogenicAcid	Chuan Xiong	0.331	0.991	0.264	0.022	0.19	354.1	9	6	164.75	5
THSWD00012	CaffeicAcid	Chuan Xiong	1.43	0.009	0.119	0.018	0.73	180.04	4	3	77.76	2
THSWD00015	Butanal	Chuan Xiong	0.615	0.037	0.949	0.076	0.031	72.06	1	0	17.07	2
THSWD00353	Benzene-1,4-Diamine	Chuan Xiong	-0.123	0.007	0.313	0.018	0.17	108.07	2	4	52.04	0
THSWD00275	SenkyunolideE	Chuan Xiong	2.136	0.002	0.142	0.005	0.628	204.08	3	1	50.44	3
THSWD00355	(Z)-6,7-Epoxy-6,7-Dihydroligustilide	Chuan Xiong	3.36	0.013	0.195	0.019	0.875	206.09	3	1	45.9	2
THSWD00356	Senkyunone	Chuan Xiong	7.034	0.983	0.065	0.138	0.97	326.22	2	2	40.46	7
THSWD00357	Chuanxiongzine	Chuan Xiong	1.803	0.047	0.329	0.023	0.345	194.06	4	2	66.76	3
THSWD00026	Alpha-Pinene	Chuan Xiong	4.125	0.102	0.896	0.006	0.196	136.13	0	0	0	0
THSWD00359	Chuanxiongterpene	Chuan Xiong	7.881	0.705	0.143	0.047	0.488	602.4	5	2	83.83	5
THSWD00360	AdipicAcid	Chuan Xiong	0.22	0.003	0.125	0.004	0.107	146.06	4	2	74.6	5
THSWD00361	SenkyunolideL	Chuan Xiong	3.2	0.002	0.653	0.015	0.69	242.07	3	2	53.6	2
THSWD00362	SenkyunolideJ	Chuan Xiong	1.933	0.002	0.399	0.009	0.69	226.12	4	3	73.83	3
THSWD00362	SenkyunolideN	Chuan Xiong	2.096	0.004	0.258	0.011	0.5	226.12	4	3	73.83	3
THSWD00364	SenkyunolideK	Chuan Xiong	2.326	0.267	0.356	0.026	0.128	208.11	3	2	49.69	3
THSWD00365	(Z)-4,5-Dihydro-6,7-Trans-Dihydroxy-3-ButylidenePhthalide	Chuan Xiong	1.693	0.003	0.54	0.02	0.693	224.1	4	3	73.83	2
THSWD00366	SedanonicAcid	Chuan Xiong	2.224	0.003	0.817	0.006	0.141	210.13	3	1	54.37	4
THSWD00365	SenkyunolideH	Chuan Xiong	1.87	0.005	0.327	0.019	0.567	224.1	4	3	73.83	2
THSWD00368	SenkyunolideM	Chuan Xiong	2.612	0.003	0.063	0.017	0.669	278.15	4	2	70.67	5
THSWD00340	3-Butyl-Phthalide	Chuan Xiong	3.641	0.065	0.203	0.046	0.109	190.1	2	0	26.3	3
THSWD00370	2-(1-Oxopentyl)-BenzoicAcidMethylEster	Chuan Xiong	3.118	0.007	0.611	0.063	0.036	220.11	3	0	43.37	6
THSWD00371	Trimethylamine-Hcl	Chuan Xiong	0.194	0.003	0.976	0.026	0.184	59.07	1	0	3.24	0
THSWD00099	3-Butylidenephthalide	Chuan Xiong	3.703	0.003	0.189	0.009	0.694	188.08	2	1	33.37	2
THSWD00365	(Z)-4,5-Dihydro-6,7-Cis-Dihydroxy-3-ButylidenePhthalide	Chuan Xiong	1.55	0.006	0.482	0.017	0.602	224.1	4	3	73.83	2
THSWD00374	SenkyunolideG	Chuan Xiong	2.902	0.022	0.846	0.042	0.205	208.11	3	1	46.53	3
THSWD00375	MethylLinoleate	Chuan Xiong	6.456	0.869	0.109	0.178	0.09	294.26	2	0	26.3	15
THSWD00376	2-Methoxy-4-(3-Methoxy-1-Propenyl)-Phenol	Chuan Xiong	1.69	0.005	0.45	0.038	0.226	194.09	3	1	38.69	4
THSWD00377	Ethylisooctadecanoate	Chuan Xiong	8.048	0.784	0.114	0.204	0.011	312.3	2	0	26.3	17
THSWD00377	Ethylisoheptadecanoate	Chuan Xiong	7.632	0.823	0.139	0.181	0.012	298.29	2	0	26.3	16
THSWD00379	Chuanxiongol	Chuan Xiong	3.118	0.917	0.608	0.012	0.223	218.09	3	1	46.53	2
THSWD00269	3-Butylidene-7-Hydroxyphalide	Chuan Xiong	3.718	0.004	0.055	0.011	0.633	204.08	3	2	53.6	2
THSWD00047	3(S)-3-Butyl-4,5-Dihydrophthalide	Chuan Xiong	4.292	0.003	0.381	0.012	0.824	192.12	2	1	33.37	3
THSWD00035	Neocnidilide	Chuan Xiong	4.149	0.995	0.127	0.045	0.377	194.13	2	0	26.3	3
THSWD00273	SenkyunolideC	Chuan Xiong	3.264	0.003	0.043	0.013	0.621	204.08	3	2	53.6	2
THSWD00384	Spathulenol	Chuan Xiong	4.032	0.008	0.978	0.017	0.238	220.18	1	1	20.23	0
THSWD00017	Sitosterol,Β-Sitosterol	Chuan Xiong	7.915	0.983	0.272	0.913	0.14	414.39	1	1	20.23	6
THSWD00056	2-Methyl-5-Prop-1-En-2-Ylcyclohex-2-En-1-Ol	Chuan Xiong	2.437	0.863	0.962	0.027	0.668	152.12	1	1	20.23	1
THSWD00387	2-Ethylphenol	Chuan Xiong	2.473	0.662	0.389	0.012	0.024	122.07	1	1	20.23	1
THSWD00047	Senkyunolide	Chuan Xiong	4.292	0.003	0.381	0.012	0.824	192.12	2	1	33.37	3
THSWD00389	Perlolyrine	Chuan Xiong	2.52	0.994	0.773	0.035	0.741	264.09	4	2	62.05	2
THSWD00058	2-[[4-[(2-Amino-4-Oxo-1H-Pteridin-6-Yl)Methylamino]Benzoyl]Amino]PentanedioicAcid	Chuan Xiong	-2.489	0.005	0.048	0.08	0.985	441.14	13	7	214.01	10
THSWD00391	Wallichilide	Chuan Xiong	3.564	0.02	0.482	0.452	0.304	518.32	7	3	101.52	4
THSWD00392	2,6-Ditert-Butylphenol	Chuan Xiong	4.585	0.963	0.294	0.007	0.022	206.17	1	1	20.23	2
THSWD00384	Spathulenol	Chuan Xiong	4.223	0.029	0.068	0.02	0.266	220.18	1	1	20.23	0
THSWD00340	Butylphthalide	Chuan Xiong	3.226	0.011	0.216	0.022	0.036	190.1	2	0	26.3	3
THSWD00395	Ethylpentadecanoate	Chuan Xiong	7.011	0.928	0.178	0.228	0.012	270.26	2	0	26.3	15
THSWD00395	EthylHeptadecanoate	Chuan Xiong	7.873	0.883	0.108	0.269	0.011	298.29	2	0	26.3	17
THSWD00065	MethylPentadecanoate	Chuan Xiong	6.731	0.983	0.571	0.203	0.027	256.24	2	0	26.3	14
THSWD00398	DilinoylPalmitoylGlyceride,Glycerol1-Monopalmitate	Chuan Xiong	5.812	0.926	0.127	0.225	0.025	330.28	4	2	66.76	18
THSWD00399	Chuanxiongzine	Chuan Xiong	1.336	0.005	0.975	0.014	0.203	136.1	2	0	25.78	0
THSWD00395	EthylPalmitate	Chuan Xiong	7.448	0.909	0.139	0.249	0.011	284.27	2	0	26.3	16
THSWD00401	ChrysophanicAcid	Chuan Xiong	4.284	0.758	0.024	0.017	0.032	240.08	3	3	60.69	0
THSWD00065	MethylHexadecanate,MethylPalmitate	Chuan Xiong	7.184	0.98	0.388	0.234	0.026	270.26	2	0	26.3	15
THSWD00395	Ethyloctadecanoate	Chuan Xiong	8.286	0.845	0.083	0.293	0.01	312.3	2	0	26.3	18
THSWD00404	MethylPhenylacetate	Chuan Xiong	1.938	0.002	0.976	0.035	0.237	150.07	2	0	26.3	3
THSWD00193	CholineChloride	Chuan Xiong	-2.296	0.982	0.255	0.014	0.028	104.11	2	1	20.23	2
THSWD00076	Uracil	Chuan Xiong	-1.268	0.006	0.084	0.013	0.204	112.03	4	2	65.72	0
THSWD00371	Trimethylamine	Chuan Xiong	0.194	0.003	0.976	0.026	0.184	59.07	1	0	3.24	0
THSWD00408	Alpha-Humulone	Chuan Xiong	5.795	0.534	0.148	0.006	0.195	204.19	0	0	0	0
THSWD00330	1H-Indol-5-Ol	Chuan Xiong	1.587	0.781	0.19	0.027	0.133	133.05	2	2	36.02	0
THSWD00410	1H-Benzimidazol-2-Amine	Chuan Xiong	0.526	0.168	0.672	0.1	0.989	133.06	3	3	55.43	0
THSWD00411	Dillapiole	Chuan Xiong	2.501	0.007	0.307	0.038	0.04	222.09	4	0	36.92	4
THSWD00412	1,8-Dihydroxy-3-Methyl-4A,9A-Dihydroanthracene-9,10-Dione	Chuan Xiong	4.022	0.532	0.007	0.008	0.033	256.07	4	4	80.92	0
THSWD00067	Alpha-Terpineol	Chuan Xiong	3.28	0.897	0.727	0.01	0.138	154.14	1	1	20.23	1
THSWD00086	Gamma-Terpinene	Chuan Xiong	4.307	0.993	0.386	0.003	0.117	136.13	0	0	0	1
THSWD00090	Terpineol	Chuan Xiong	3.06	0.547	0.931	0.017	0.109	154.14	1	1	20.23	1
THSWD00095	(4-Propan-2-Ylphenyl)Methanol	Chuan Xiong	2.41	0.026	0.977	0.027	0.029	150.1	1	1	20.23	2
THSWD00099	Z-Butylidenephthalide	Chuan Xiong	3.703	0.003	0.189	0.009	0.694	188.08	2	1	33.37	2
THSWD00100	Vanillin	Chuan Xiong	1.096	0.003	0.745	0.035	0.019	152.05	3	1	46.53	2
THSWD00419	Thymol	Chuan Xiong	3.153	0.918	0.814	0.011	0.032	150.1	1	1	20.23	1
THSWD00111	ProtocatechuicAcid	Chuan Xiong	1.041	0.367	0.185	0.023	0.485	154.03	4	3	77.76	1
THSWD00421	Perillaldehyde	Chuan Xiong	2.431	0.005	0.995	0.024	0.66	150.1	1	0	17.07	2
THSWD00001	PalmiticAcid	Chuan Xiong	6.732	0.644	0.06	0.056	0.026	256.24	2	1	37.3	14
THSWD00125	OleicAcid	Chuan Xiong	7.131	0.116	0.101	0.038	0.018	282.26	2	1	37.3	15
THSWD00001	OctanoicAcid	Chuan Xiong	2.85	0.232	0.87	0.015	0.046	144.12	2	1	37.3	6
THSWD00136	Myrcene	Chuan Xiong	4.321	0.008	0.852	0.009	0.61	136.13	0	0	0	4
THSWD00137	Methyleugenol	Chuan Xiong	2.54	0.027	0.716	0.039	0.067	178.1	2	0	18.46	4
THSWD00144	LinoleicAcid	Chuan Xiong	6.652	0.009	0.196	0.009	0.013	280.24	2	1	37.3	14
THSWD00145	Linalool(+)	Chuan Xiong	2.871	0.131	0.891	0.017	0.326	154.14	1	1	20.23	4
THSWD00145	Linalool	Chuan Xiong	2.978	0.133	0.953	0.019	0.338	154.14	1	1	20.23	4
THSWD00147	Ligustilide	Chuan Xiong	4.046	0.004	0.267	0.018	0.922	190.1	2	1	33.37	2
THSWD00431	Heptanoate	Chuan Xiong	2.379	0.029	0.874	0.013	0.053	130.1	2	1	37.3	5
THSWD00156	Heptanal	Chuan Xiong	2.169	0.96	0.991	0.132	0.024	114.1	1	0	17.07	5
THSWD00433	GeranylAcetate	Chuan Xiong	4.38	0.927	0.763	0.013	0.917	196.15	2	0	26.3	6
THSWD00434	(4-Prop-1-En-2-Ylcyclohexen-1-Yl)Methanol	Chuan Xiong	2.343	0.947	0.967	0.018	0.281	152.12	1	1	20.23	2
THSWD00435	(4-Methylphenyl)Acetate	Chuan Xiong	2.078	0.055	0.99	0.018	0.022	150.07	2	0	26.3	2
THSWD00165	FerulicAcid	Chuan Xiong	1.803	0.047	0.329	0.023	0.345	194.06	4	2	66.76	3
THSWD00437	3-n-Butyl-3-hydroxy-4,5,6,7-teterhydro-6,7-dihydroxy phthalide	Chuan Xiong	1.052	0.098	0.898	0.015	0.069	242.12	5	3	86.99	3
THSWD00269	3-Butylidene-7-hydroxyphthalide	Chuan Xiong	3.718	0.004	0.055	0.011	0.633	204.08	3	2	53.6	2
THSWD00099	3-Butylidene-phthalide	Chuan Xiong	3.587	0.104	0.169	0.001	0.952	188.08	2	0	26.3	2
THSWD00340	3-Butyl-phthalide	Chuan Xiong	3.226	0.011	0.216	0.022	0.036	190.1	2	0	26.3	3
THSWD00193	Choline	Chuan Xiong	-2.296	0.982	0.255	0.014	0.028	104.11	2	1	20.23	2
THSWD00349	Chrysophanol	Chuan Xiong	4.158	0.064	0.135	0.027	0.046	254.06	4	2	74.6	0
THSWD00399	Chuanxiongzine	Chuan Xiong	1.336	0.005	0.975	0.014	0.203	136.1	2	0	25.78	0
THSWD00444	Cnidium lactone	Chuan Xiong	4.328	0.005	0.388	0.005	0.632	194.13	2	1	33.37	3
THSWD00365	(Z)4,5-Dihydro-6,7-trans一dihydroxy-3 -butylidene phthalide	Chuan Xiong	1.664	0.003	0.432	0.015	0.647	224.1	4	3	73.83	2
THSWD00365	(Z)4,5-Dihydro-6,7-cis-dihydroxy-3-butylidene phthalide	Chuan Xiong	1.774	0.003	0.424	0.013	0.592	224.1	4	3	73.83	2
THSWD00447	(Z')-3,8-Dihydro-6,6’,7,3’α-diligustilide	Chuan Xiong	6.63	0.623	0.26	0.008	0.924	382.21	4	1	59.67	5
THSWD00448	4,7-Dihydroxy-3-butylphthalide	Chuan Xiong	3.752	0.005	0.016	0.005	0.227	222.09	4	3	73.83	3
THSWD00020	(Z)-6,8’7,3’-Diligustilide	Chuan Xiong	5.812	0.618	0.124	0.273	0.857	380.2	4	1	59.67	4
THSWD00270	(Z,Z')-Diligustilide	Chuan Xiong	6.23	0.645	0.401	0.003	0.946	380.2	4	1	59.67	4
THSWD00355	(Z)-6,7-Epoxy-6,7-dihydroligustilide	Chuan Xiong	3.142	0.005	0.253	0.013	0.696	206.09	3	1	45.9	2
THSWD00395	Ethyl margarate [14010-23-2]	Chuan Xiong	7.873	0.883	0.108	0.269	0.011	298.29	2	0	26.3	17
THSWD00377	Ethylisoheptadecanoate	Chuan Xiong	7.632	0.823	0.139	0.181	0.012	298.29	2	0	26.3	16
THSWD00377	Ethylisooctadecanoate	Chuan Xiong	8.048	0.784	0.114	0.204	0.011	312.3	2	0	26.3	17
THSWD00395	Ethyloctadecanoate,Ethyl stearate [111-61-5]	Chuan Xiong	8.286	0.845	0.083	0.293	0.01	312.3	2	0	26.3	18
THSWD00395	Ethylpalmitate,Ethyl hexadecanoate [628-97-7]	Chuan Xiong	7.448	0.909	0.139	0.249	0.011	284.27	2	0	26.3	16
THSWD00395	Ethylpentadecanoate [41114-00-5]	Chuan Xiong	7.011	0.928	0.178	0.228	0.012	270.26	2	0	26.3	15
THSWD00165	Ferulic acid	Chuan Xiong	1.803	0.047	0.329	0.023	0.345	194.06	4	2	66.76	3
THSWD00459	Folic acid	Chuan Xiong	-2.489	0.005	0.048	0.08	0.985	441.14	13	7	214.01	10
THSWD00001	Hexadecanoic acid	Chuan Xiong	6.732	0.644	0.06	0.056	0.026	256.24	2	1	37.3	14
THSWD00273	(Z)-5-Hydroxy-3-butylidene-phthalide	Chuan Xiong	3.264	0.003	0.043	0.013	0.621	204.08	3	2	53.6	2
THSWD00269	7-Hydroxy-3-butylidene-phthalide	Chuan Xiong	3.718	0.004	0.055	0.011	0.633	204.08	3	2	53.6	2
THSWD00463	5-Hydroxymethyl-6-endo-3''''-methoxy-4''''-hydroxy-phenyl-8-oxa-bicyclo[3,2,1]-oct-3-en-2-one	Chuan Xiong	1.07	0.053	0.937	0.038	0.397	288.1	5	2	79.29	3
THSWD00147	Ligustilide	Chuan Xiong	4.046	0.004	0.267	0.018	0.922	190.1	2	1	33.37	2
THSWD00144	cis-9-cis-12-Linoleic acid	Chuan Xiong	4.597	0.999	0.014	0.031	0.174	280.24	2	1	37.3	14
THSWD00376	2-Methoxy-4-(3-methoxy-l-propenyl)-phenol	Chuan Xiong	1.69	0.005	0.45	0.038	0.226	194.09	3	1	38.69	4
THSWD00065	Methyl hexadecanate	Chuan Xiong	7.184	0.98	0.388	0.234	0.026	270.26	2	0	26.3	15
THSWD00375	Methyl linoleate	Chuan Xiong	6.456	0.869	0.109	0.178	0.09	294.26	2	0	26.3	15
THSWD00065	Methyl pentadecanoate	Chuan Xiong	6.731	0.983	0.571	0.203	0.027	256.24	2	0	26.3	14
THSWD00404	Methyl phenylacetate	Chuan Xiong	1.938	0.002	0.976	0.035	0.237	150.07	2	0	26.3	3
THSWD00111	Protocatechuic acid	Chuan Xiong	1.041	0.367	0.185	0.023	0.485	154.03	4	3	77.76	1
THSWD00364	Senkyunolide K	Chuan Xiong	2.263	0.88	0.644	0.017	0.072	208.11	3	2	49.69	3
THSWD00361	Senkyunolide L	Chuan Xiong	3.089	0.002	0.657	0.007	0.687	242.07	3	2	53.6	2
THSWD00368	Senkyunolide M	Chuan Xiong	2.612	0.003	0.063	0.017	0.669	278.15	4	2	70.67	5
THSWD00384	Spathulenol	Chuan Xiong	4.196	0.019	0.85	0.025	0.258	220.18	1	1	20.23	0
THSWD00371	Trimethylamine	Chuan Xiong	0.194	0.003	0.976	0.026	0.184	59.07	1	0	3.24	0
THSWD00477	L-Valine-L-valine anhydride	Chuan Xiong	0.345	0.006	0.574	0.011	0.077	216.15	5	4	95.41	6
THSWD00100	Vanillin	Chuan Xiong	1.096	0.003	0.745	0.035	0.019	152.05	3	1	46.53	2
THSWD00223	Vitamin A	Chuan Xiong	3.746	0.004	0.282	0.004	0.055	286.23	1	1	20.23	5
THSWD00359	Xiongterpene	Chuan Xiong	7.671	0.841	0.338	0.04	0.329	602.4	5	2	83.83	5
THSWD00060	D-Camphene	Chuan Xiong	3.968	0.102	0.867	0.027	0.284	136.13	0	0	0	0
THSWD00408	alpha-humulene	Chuan Xiong	5.194	0.012	0.147	0.003	0.077	204.19	0	0	0	0
THSWD00483	alpha-Curcumene	Chuan Xiong	5.865	0.704	0.164	0.023	0.649	202.17	0	0	0	4
THSWD00484	2-[(1R,3S,4S)-3-isopropenyl-4-methyl-4-vinylcyclohexyl]propan-2-ol	Chuan Xiong	4.211	0.823	0.234	0.02	0.082	222.2	1	1	20.23	3
THSWD00225	beta-Selinene	Chuan Xiong	4.757	0.881	0.132	0.016	0.109	204.19	0	0	0	1
THSWD00001	palmitic acid	Chuan Xiong	6.732	0.644	0.06	0.056	0.026	256.24	2	1	37.3	14
THSWD00120	PHB	Chuan Xiong	1.51	0.01	0.314	0.048	0.449	138.03	3	2	57.53	1
THSWD00101	vanillic acid	Chuan Xiong	1.396	0.01	0.439	0.031	0.224	168.04	4	2	66.76	2
THSWD00228	Nol	Chuan Xiong	3.147	0.99	0.994	0.181	0.021	142.14	1	0	17.07	7
THSWD00229	Cymol	Chuan Xiong	3.994	0.211	0.728	0.031	0.037	134.11	0	0	0	1
THSWD00067	(L)-alpha-Terpineol	Chuan Xiong	3.28	0.897	0.727	0.01	0.138	154.14	1	1	20.23	1
THSWD00492	1,8-cineole	Chuan Xiong	2.582	0.01	0.853	0.026	0.448	154.14	1	0	9.23	0
THSWD00026	(-)-alpha-Pinene	Chuan Xiong	4.188	0.718	0.272	0.007	0.166	136.13	0	0	0	0
THSWD00494	(-)-nopinene	Chuan Xiong	3.804	0.885	0.88	0.013	0.186	136.13	0	0	0	0
THSWD00144	EIC	Chuan Xiong	4.597	0.999	0.014	0.031	0.174	280.24	2	1	37.3	14
THSWD00496	2-[(2S,5S,6S)-6,10-dimethylspiro[4.5]dec-9-en-2-yl]propan-2-ol	Chuan Xiong	4.142	0.966	0.26	0.041	0.334	222.2	1	1	20.23	1
THSWD00161	Furol	Chuan Xiong	0.815	0.008	0.982	0.079	0.056	96.02	2	0	30.21	1
THSWD00498	L-Bornyl acetate	Chuan Xiong	3.15	0.485	0.253	0.037	0.142	196.15	2	0	26.3	2
THSWD00136	Myrcene	Chuan Xiong	4.321	0.008	0.852	0.009	0.61	136.13	0	0	0	4
THSWD00145	(R)-lilool	Chuan Xiong	2.871	0.131	0.891	0.017	0.326	154.14	1	1	20.23	4
THSWD00501	(S)-(+)-alpha-Phellandrene	Chuan Xiong	3.905	0.676	0.588	0.028	0.724	136.13	0	0	0	1
THSWD00235	p-Ocimene	Chuan Xiong	3.404	0.091	0.943	0.008	0.827	136.13	0	0	0	3
THSWD00086	Moslene	Chuan Xiong	4.307	0.993	0.386	0.003	0.117	136.13	0	0	0	1
THSWD00504	-cis-.beta.-Elemene diastereomer	Chuan Xiong	4.828	0.847	0.013	0.023	0.096	204.19	0	0	0	3
THSWD00137	Methyleugenol	Chuan Xiong	2.54	0.027	0.716	0.039	0.067	178.1	2	0	18.46	4
THSWD00338	()-Aromadendrene	Chuan Xiong	5.193	0.056	0.174	0.029	0.233	204.19	0	0	0	0
THSWD00012	caffeic acid	Chuan Xiong	1.43	0.009	0.119	0.018	0.73	180.04	4	3	77.76	2
THSWD00077	L-Limonen	Chuan Xiong	4.466	0.94	0.974	0.028	0.738	136.13	0	0	0	1
THSWD00509	Tereben	Chuan Xiong	4.409	0.96	0.314	0.02	0.213	136.13	0	0	0	0
THSWD00510	(1S,5S)-1-isopropyl-4-methylenebicyclo[3.1.0]hexane	Chuan Xiong	3.046	0.938	0.831	0.024	0.197	136.13	0	0	0	1
THSWD00240	CHEBI:7	Chuan Xiong	4.562	0.862	0.225	0.011	0.239	136.13	0	0	0	0
THSWD00001	Undekansaeure	Chuan Xiong	4.304	0.865	0.66	0.024	0.036	186.16	2	1	37.3	9
THSWD00242	Sitogluside	Chuan Xiong	6.652	0.901	0.01	0.891	0.163	576.44	6	4	99.38	9
THSWD00017	sitosterol	Chuan Xiong	8.042	0.369	0.115	0.892	0.144	414.39	1	1	20.23	6
THSWD00515	FA	Chuan Xiong	-2.489	0.005	0.048	0.08	0.985	441.14	13	7	214.01	10
THSWD00090	()-Terpinen-4-ol	Chuan Xiong	3.097	0.686	0.908	0.021	0.131	154.14	1	1	20.23	1
THSWD00100	vanillin	Chuan Xiong	1.096	0.003	0.745	0.035	0.019	152.05	3	1	46.53	2
THSWD00518	hexal	Chuan Xiong	1.552	0.854	0.984	0.11	0.027	100.09	1	0	17.07	4
THSWD00519	PENTYLFURAN	Chuan Xiong	3.787	0.642	0.611	0.089	0.077	138.1	1	0	13.14	4
THSWD00125	oleic acid	Chuan Xiong	6.169	0.98	0.021	0.06	0.05	282.26	2	1	37.3	15
THSWD00501	(R)-(-)-alpha-Phellandrene	Chuan Xiong	3.942	0.165	0.573	0.033	0.821	136.13	0	0	0	1
THSWD00156	WLN: VH6	Chuan Xiong	2.169	0.96	0.991	0.132	0.024	114.1	1	0	17.07	5
THSWD00228	OYA	Chuan Xiong	2.674	0.984	0.994	0.157	0.022	128.12	1	0	17.07	6
THSWD00524	o-Cymol	Chuan Xiong	3.838	0.297	0.72	0.016	0.03	134.11	0	0	0	1
THSWD00525	sucrose	Chuan Xiong	-2.708	0.927	0.249	0.31	0.074	342.12	11	8	189.53	5
THSWD00001	stearic acid	Chuan Xiong	7.571	0.541	0.029	0.074	0.023	284.27	2	1	37.3	16
THSWD00129	MYS	Chuan Xiong	7.998	0.403	0.152	0.215	0.008	212.25	0	0	0	12
THSWD00065	methyl palmitate	Chuan Xiong	7.184	0.98	0.388	0.234	0.026	270.26	2	0	26.3	15
THSWD00129	tetradecane	Chuan Xiong	7.565	0.474	0.208	0.194	0.009	198.23	0	0	0	11
THSWD00504	beta-elemene	Chuan Xiong	4.998	0.879	0.098	0.042	0.173	204.19	0	0	0	3
THSWD00531	Terpilene	Chuan Xiong	3.092	0.019	0.451	0.012	0.172	136.13	0	0	0	1
THSWD00090	(R)-p-Menth-1-en-4-ol	Chuan Xiong	3.031	0.681	0.576	0.015	0.075	154.14	1	1	20.23	1
THSWD00533	alpha-Farnesene	Chuan Xiong	4.855	0.082	0.774	0.006	0.69	204.19	0	0	0	6
THSWD00534	.gamma.-Bisabolene	Chuan Xiong	6.026	0.966	0.404	0.028	0.89	204.19	0	0	0	3
THSWD00535	58870_FLUKA	Chuan Xiong	5.345	0.835	0.102	0.01	0.189	204.19	0	0	0	0
THSWD00395	Ethylpalmitate	Chuan Xiong	7.448	0.909	0.139	0.249	0.011	284.27	2	0	26.3	16
THSWD00537	5-isopropyl-2-methylbicyclo[3.1.0]hex-2-ene	Chuan Xiong	3.799	0.91	0.339	0.032	0.266	136.13	0	0	0	1
THSWD00538	(1R,5R,7S)-4,7-dimethyl-7-(4-methylpent-3-enyl)bicyclo[3.1.1]hept-3-ene	Chuan Xiong	5.979	0.954	0.174	0.212	0.797	204.19	0	0	0	3
THSWD00539	(4S)-4-isopropylcyclohexene-1-carbaldehyde	Chuan Xiong	2.911	0.057	0.95	0.027	0.498	152.12	1	0	17.07	2
THSWD00540	(S)-2,2,3-Trimethylcyclopent-3-ene-1-acetaldehyde	Chuan Xiong	3.028	0.873	0.956	0.006	0.079	152.12	1	0	17.07	2
THSWD00261	o-Acetyl-p-cresol	Chuan Xiong	2.514	0.011	0.695	0.02	0.056	150.07	2	1	37.3	1
THSWD00542	WLN: Q1R	Chuan Xiong	1.128	0.806	0.886	0.034	0.027	108.06	1	1	20.23	1
THSWD00263	49070_FLUKA	Chuan Xiong	4.749	0.554	0.131	0.09	0.109	222.2	1	1	20.23	0
THSWD00544	Mandenol	Chuan Xiong	5.3	0.996	0.487	0.351	0.113	308.27	2	0	26.3	16
THSWD00545	germacrene	Chuan Xiong	5.705	0.976	0.699	0.039	0.426	208.22	0	0	0	1
THSWD00349	Crysophanol	Chuan Xiong	4.158	0.064	0.135	0.027	0.046	254.06	4	2	74.6	0
THSWD00076	uracil	Chuan Xiong	-1.268	0.006	0.084	0.013	0.204	112.03	4	2	65.72	0
THSWD00548	EUG	Chuan Xiong	2.251	0.003	0.344	0.024	0.172	150.07	2	1	29.46	2
THSWD00030	ADO	Chuan Xiong	-2.028	0.972	0.454	0.029	0.898	267.1	9	5	140.27	2
THSWD00266	adenine	Chuan Xiong	-1.686	0.828	0.288	0.031	0.937	135.05	5	3	81.21	0
THSWD00065	METHYL PENTADECANOATE	Chuan Xiong	6.731	0.983	0.571	0.203	0.027	256.24	2	0	26.3	14
THSWD00052	(+)-beta-Phellandrene	Chuan Xiong	3.699	0.003	0.872	0.034	0.326	136.13	0	0	0	1
THSWD00419	thymol	Chuan Xiong	3.153	0.918	0.814	0.011	0.032	150.1	1	1	20.23	1
THSWD00554	alpha-Cubebene	Chuan Xiong	5.156	0.907	0.251	0.091	0.206	204.19	0	0	0	1
THSWD00039	(+)-ALPHA-FUNEBRENE	Chuan Xiong	5.494	0.967	0.27	0.043	0.424	204.19	0	0	0	0
THSWD00556	gem-Dimethylcyclopentane	Chuan Xiong	3.682	0.044	0.971	0.04	0.03	98.11	0	0	0	0
THSWD00269	3-Butylidene-7-hydroxyphthalide	Chuan Xiong	3.718	0.004	0.055	0.011	0.633	204.08	3	2	53.6	2
THSWD00364	Senkyunolide-K	Chuan Xiong	2.326	0.267	0.356	0.026	0.128	208.11	3	2	49.69	3
THSWD00368	(3Z,6S,7R)-3-butylidene-6-butyryl-7-hydroxy-4,5,6,7-tetrahydroisobenzofuran-1-one	Chuan Xiong	2.612	0.003	0.063	0.017	0.669	278.15	4	2	70.67	5
THSWD00362	Senkyunolide-N	Chuan Xiong	2.096	0.004	0.258	0.011	0.5	226.12	4	3	73.83	3
THSWD00270	Levistolid A	Chuan Xiong	6.035	0.294	0.575	0.015	0.406	380.2	4	1	59.67	4
THSWD00562	Senkyunolide-P	Chuan Xiong	6.078	0.08	0.355	0.052	0.469	382.21	4	1	59.67	5
THSWD00368	Senkyunolide-Q	Chuan Xiong	2.612	0.003	0.063	0.017	0.669	278.15	4	2	70.67	5
THSWD00564	Senkyunolide-R	Chuan Xiong	0.565	0.006	0.349	0.012	0.377	240.1	5	3	90.9	3
THSWD00565	1,1-Diethoxybutane	Chuan Xiong	2.209	0.012	0.492	0.043	0.02	146.13	2	0	18.46	6
THSWD00566	Valerophenone	Chuan Xiong	3.151	0.16	0.973	0.057	0.034	162.1	1	0	17.07	4
THSWD00567	(1S,5S)-7,7-dimethyl-2-methylenebicyclo[3.1.1]hept-3-ene	Chuan Xiong	3.826	0.028	0.923	0.014	0.074	134.11	0	0	0	0
THSWD00020	Z-6,8',7,3'-diligustilide	Chuan Xiong	6.349	0.878	0.039	0.575	0.919	380.2	4	1	59.67	4
THSWD00044	Allocymene	Chuan Xiong	2.836	0.003	0.838	0.013	0.068	136.13	0	0	0	2
THSWD00099	BdPh	Chuan Xiong	3.377	0.089	0.336	0.008	0.242	188.08	2	0	26.3	2
THSWD00571	alpha-Selinene	Chuan Xiong	5.362	0.912	0.421	0.058	0.369	218.2	0	0	0	1
THSWD00572	1,2,3,4,4a,7-Hexahydro-l,6-dimethyl-4-(1-methylethyl)-phthalene	Chuan Xiong	4.598	0.968	0.602	0.015	0.181	162.14	0	0	0	0
THSWD00573	augustic-acid	Chuan Xiong	5.76	0.102	0.118	0.006	0.429	472.36	4	3	77.76	1
THSWD00574	m-Ethyltoluene	Chuan Xiong	3.613	0.205	0.945	0.048	0.094	120.09	0	0	0	1
THSWD00029	(1R,4S,5R)-4-isopropenyl-1,8-dimethylspiro[4.5]dec-8-ene	Chuan Xiong	5.391	0.947	0.295	0.034	0.314	204.19	0	0	0	1
THSWD00576	β-sesquiphellandrene	Chuan Xiong	5.647	0.012	0.27	0.091	0.817	204.19	0	0	0	4
THSWD00225	(4aS,7S,8aR)-7-isopropenyl-4a-methyl-1-methylenedecalin	Chuan Xiong	4.927	0.97	0.815	0.078	0.411	204.19	0	0	0	1
THSWD00578	Artemisia triene	Chuan Xiong	3.478	0.004	0.889	0.006	0.022	136.13	0	0	0	3
THSWD00579	betea-CUBEBENE	Chuan Xiong	4.79	0.711	0.581	0.05	0.112	204.19	0	0	0	1
THSWD00580	(1S,4E,8E,10R)-4,8,11,11-tetramethylbicyclo[8.1.0]undeca-4,8-diene	Chuan Xiong	5.418	0.805	0.763	0.013	0.362	204.19	0	0	0	0
THSWD00099	(Z)-Ligustilide	Chuan Xiong	3.703	0.003	0.189	0.009	0.694	188.08	2	1	33.37	2
THSWD00379	Chuanxiongol	Chuan Xiong	3.118	0.917	0.608	0.012	0.223	218.09	3	1	46.53	2
THSWD00583	beta-asarone	Chuan Xiong	2.523	0.029	0.933	0.019	0.293	208.11	3	0	27.69	4
THSWD00584	cis-Piperitol	Chuan Xiong	2.654	0.958	0.52	0.024	0.371	154.14	1	1	20.23	1
THSWD00585	(1S,4R,5R)-1-isopropyl-4-methyl-4-bicyclo[3.1.0]hexanol	Chuan Xiong	2.214	0.04	0.284	0.024	0.068	154.14	1	1	20.23	1
THSWD00057	Cnidilide	Chuan Xiong	4.1	0.988	0.267	0.044	0.313	194.13	2	0	26.3	3
THSWD00587	1,3,8-p-Menthatriene	Chuan Xiong	3.158	0.002	0.366	0.031	0.633	134.11	0	0	0	1
THSWD00319	CYCLODODECENE	Chuan Xiong	4.886	0.948	0.877	0.14	0.06	166.17	0	0	0	0
THSWD00589	cyclohexane,1,1,2,3-tetramethyl-	Chuan Xiong	4.681	0.964	0.582	0.07	0.059	140.16	0	0	0	0
THSWD00590	2,9-Dimethyldecane	Chuan Xiong	6.18	0.28	0.471	0.031	0.018	170.2	0	0	0	7
THSWD00591	(2R,4aR)-2-isopropenyl-4a,8-dimethyl-2,3,4,5,6,7-hexahydro-1H-phthalene	Chuan Xiong	4.743	0.698	0.403	0.026	0.14	204.19	0	0	0	1
THSWD00592	1,5,5-trimethyl-6-methylenecyclohexene	Chuan Xiong	4.149	0.004	0.383	0.026	0.671	136.13	0	0	0	0
THSWD00593	Isobutyrophenone	Chuan Xiong	2.646	0.023	0.335	0.022	0.025	148.09	1	0	17.07	2
THSWD00594	Myricanone	Chuan Xiong	3.359	0.271	0.024	0.149	0.282	356.16	5	2	75.99	2
THSWD00035	neocnidilide	Chuan Xiong	4.1	0.988	0.267	0.044	0.313	194.13	2	0	26.3	3
THSWD00129	OCT	Chuan Xiong	4.674	0.877	0.961	0.066	0.015	114.14	0	0	0	5
THSWD00597	p-Cymen-8-ol	Chuan Xiong	2.354	0.057	0.786	0.041	0.024	150.1	1	1	20.23	1
THSWD00598	APH	Chuan Xiong	0.724	0.004	1	0.005	0.869	150.08	3	2	41.13	3
THSWD00389	Perlolyrine	Chuan Xiong	2.52	0.994	0.773	0.035	0.741	264.09	4	2	62.05	2
THSWD00600	PLO	Chuan Xiong	4.008	0.949	0.662	0.079	0.279	316.24	2	1	37.3	1
THSWD00366	sedanoic-acid	Chuan Xiong	2.224	0.003	0.817	0.006	0.141	210.13	3	1	54.37	4
THSWD00273	senkyunolide-C	Chuan Xiong	3.264	0.003	0.043	0.013	0.621	204.08	3	2	53.6	2
THSWD00274	senkyunolide-D	Chuan Xiong	2.563	0.543	0.953	0.01	0.135	222.09	4	1	63.6	3
THSWD00275	senkyunolide-E	Chuan Xiong	2.136	0.002	0.142	0.005	0.628	204.08	3	1	50.44	3
THSWD00605	senkyunolide-F	Chuan Xiong	2.734	0.002	0.045	0.011	0.668	206.09	3	1	50.44	2
THSWD00362	senkyunolide-J	Chuan Xiong	2.096	0.004	0.258	0.011	0.5	226.12	4	3	73.83	3
THSWD00361	senkyunolide-L	Chuan Xiong	3.284	0.003	0.53	0.016	0.722	242.07	3	2	53.6	2
THSWD00608	senkyunolide-S	Chuan Xiong	0.647	0.994	0.496	0.017	0.099	240.14	4	3	77.76	2
THSWD00609	1-Acetyl-beta-carboline	Chuan Xiong	2.297	0.074	0.896	0.024	0.898	210.08	3	1	45.75	1
THSWD00356	senkyunone	Chuan Xiong	6.484	0.9	0.052	0.127	0.967	326.22	2	2	40.46	7
THSWD00611	sipic acid	Chuan Xiong	1.572	0.189	0.271	0.018	0.363	224.07	5	2	75.99	4
THSWD00384	1H-Cycloprop(e)azulen-7-ol, decahydro-1,1,7-trimethyl-4-methylene-, (1aR-(1aalpha,4aalpha,7beta,7abeta,7balpha))-	Chuan Xiong	4.223	0.029	0.068	0.02	0.266	220.18	1	1	20.23	0
THSWD00613	trans-2-Nonen-1-ol	Chuan Xiong	2.854	0.873	0.993	0.025	0.047	142.14	1	1	20.23	6
THSWD00371	TML	Chuan Xiong	0.194	0.003	0.976	0.026	0.184	59.07	1	0	3.24	0
THSWD00615	wallichilide	Chuan Xiong	5.316	0.028	0.497	0.012	0.498	412.22	5	1	76.74	8
THSWD00616	xiongterpene	Chuan Xiong	7.457	0.017	0.268	0.034	0.649	574.37	5	2	83.83	5
THSWD00617	1-Octanol,2,7-dimethyl-	Chuan Xiong	3.848	0.041	0.73	0.021	0.028	158.17	1	1	20.23	6
THSWD00618	1-terpineol	Chuan Xiong	2.794	0.935	0.896	0.006	0.041	154.14	1	1	20.23	1
THSWD00619	1-beta-ethylacrylate-7-aldehyde-beta-carboline	Chuan Xiong	3.107	0.226	0.847	0.415	0.51	294.1	5	1	72.05	5
THSWD00620	2-Propionylfuran	Chuan Xiong	1.63	0.005	0.887	0.043	0.096	124.05	2	0	30.21	2
THSWD00621	WLN: 2VR	Chuan Xiong	2.288	0.023	0.922	0.037	0.031	134.07	1	0	17.07	2
THSWD00622	2,2,3-Trimethylcyclopent-3-ene-1-carboxaldehyde	Chuan Xiong	2.42	0.061	0.77	0.004	0.059	138.1	1	0	17.07	1
THSWD00370	methyl 2-pentanoylbenzoate	Chuan Xiong	3.118	0.007	0.611	0.063	0.036	220.11	3	0	43.37	6
THSWD00624	ISOHEPTANE	Chuan Xiong	4.102	0.262	0.976	0.024	0.023	100.13	0	0	0	3
THSWD00625	WLN: T5OJ BVO1	Chuan Xiong	1.112	0.007	0.694	0.107	0.058	126.03	3	0	39.44	2
THSWD00626	2-Methyl-1-phenylpropene	Chuan Xiong	3.583	0.005	0.881	0.059	0.257	132.09	0	0	0	1
THSWD00627	2-methyl-5-(1-methylene)-1,3-cyclohexadiene	Chuan Xiong	2.644	0.002	0.982	0.047	0.595	106.08	0	0	0	0
THSWD00056	(4S,6S)-cis-Carveol	Chuan Xiong	2.68	0.946	0.833	0.068	0.661	152.12	1	1	20.23	1
THSWD00629	2-Methylbenzoxazol	Chuan Xiong	1.897	0.004	0.825	0.038	0.478	133.05	2	0	26.03	0
THSWD00630	(5S,6R)-5,6-dimethyltetrahydropyran-2-one	Chuan Xiong	1.986	0.004	0.95	0.013	0.208	128.08	2	0	26.3	0
THSWD00631	3(S)-3-Butyl-4,5-dihydrophthalide	Chuan Xiong	4.328	0.005	0.388	0.005	0.632	194.13	2	1	33.37	3
THSWD00632	3,4-epoxy-2,2,7,7-tetramethyl-octane	Chuan Xiong	5.251	0.95	0.329	0.026	0.128	184.18	1	0	12.53	4
THSWD00633	3-cyclohexen-1-ol	Chuan Xiong	1.308	0.021	0.854	0.012	0.03	98.07	1	1	20.23	0
THSWD00634	Methyl 3-furoate	Chuan Xiong	1.461	0.034	0.81	0.022	0.132	126.03	3	0	39.44	2
THSWD00584	trans-Piperitol	Chuan Xiong	3.009	0.238	0.34	0.015	0.348	154.14	1	1	20.23	1
THSWD00448	4,7-Dihydroxy-3-butylphthalide	Chuan Xiong	3.752	0.005	0.016	0.005	0.227	222.09	4	3	73.83	3
THSWD00637	4-iodoindoline	Chuan Xiong	3.197	0.004	0.656	0.028	0.211	244.97	1	1	12.03	0
THSWD00276	4-Octanone	Chuan Xiong	2.33	0.674	0.997	0.026	0.094	128.12	1	0	17.07	5
THSWD00639	4-hydroxy-3-butylphthalide	Chuan Xiong	3.21	0.023	0.383	0.015	0.222	206.09	3	1	46.53	3
THSWD00384	(-)-spathulenol	Chuan Xiong	4.194	0.83	0.822	0.058	0.284	220.18	1	1	20.23	0
THSWD00641	5-Propyl-2-thiouracil	Chuan Xiong	1.093	0.002	0.083	0.009	0.929	170.05	3	2	48.65	2
THSWD00277	(6R)-6-butylcyclohepta-1,4-diene	Chuan Xiong	4.858	0.004	0.545	0.008	0.022	150.14	0	0	0	3
THSWD00643	7-oxabicyclo-2.2.1-heptane,1-methyl-4-[1-methylethyl]-	Chuan Xiong	2.689	0.009	0.886	0.026	0.384	154.14	1	0	9.23	1
THSWD00644	Aromadendrene oxide 2	Chuan Xiong	5.125	0.003	0.086	0.128	0.382	220.18	1	0	12.53	0
THSWD00645	Amylbenzene	Chuan Xiong	4.505	0.88	0.842	0.095	0.035	148.13	0	0	0	4
THSWD00646	Dimethyl D-malate	Chuan Xiong	-0.619	0.034	0.759	0.015	0.06	162.05	5	1	72.83	5
THSWD00340	dl-3n-butylphthalide	Chuan Xiong	3.491	0.026	0.216	0.033	0.22	190.1	2	0	26.3	3
THSWD00648	Cedrene	Chuan Xiong	4.978	0.773	0.147	0.041	0.447	204.19	0	0	0	0
THSWD00649	carotol	Chuan Xiong	4.653	0.905	0.063	0.036	0.378	222.2	1	1	20.23	1
THSWD00650	Coniferylfcrulate	Chuan Xiong	3.089	0.054	0.247	0.517	0.203	356.13	6	2	85.22	8
THSWD00651	Cerulignol	Chuan Xiong	2.836	0.446	0.446	0.044	0.054	166.1	2	1	29.46	3
THSWD00652	Decahydro-1,6-bis(methylene)-4-(1-methylethyl)-phthalene	Chuan Xiong	4.786	0.983	0.968	0.081	0.195	204.19	0	0	0	1
THSWD00653	Hexaphenone	Chuan Xiong	3.604	0.473	0.974	0.069	0.03	176.12	1	0	17.07	5
THSWD00654	(E,E)-1,3,5-Undecatriene	Chuan Xiong	3.528	0.07	0.951	0.02	0.151	150.14	0	0	0	6
THSWD00655	Heptan	Chuan Xiong	4.228	0.891	0.982	0.053	0.017	100.13	0	0	0	4
THSWD00656	L-valyl-L-valinc-achydride	Chuan Xiong	0.978	0.015	0.371	0.02	0.25	214.17	4	4	86.18	6
THSWD00270	Levistolide-A	Chuan Xiong	6.035	0.294	0.575	0.015	0.406	380.2	4	1	59.67	4
THSWD00147	cis-ligustilide	Chuan Xiong	4.046	0.004	0.267	0.018	0.922	190.1	2	1	33.37	2
THSWD00399	tetramethylpyrazine	Chuan Xiong	1.336	0.005	0.975	0.014	0.203	136.1	2	0	25.78	0
THSWD00660	Exceparl M-OL	Chuan Xiong	6.656	0.989	0.461	0.324	0.046	296.27	2	0	26.3	16
THSWD00661	506-43-4	Chuan Xiong	4.651	0.999	0.552	0.171	0.209	266.26	1	1	20.23	14
THSWD00129	Octatriacontane	Chuan Xiong	17.096	0.018	0	0.581	0.002	534.61	0	0	0	35
THSWD00663	(2-amylphenyl)methanol	Chuan Xiong	3.464	0.393	0.988	0.047	0.016	178.14	1	1	20.23	5
THSWD00035	1(3H)-Isobenzofuranone, 3-butyl-3a,4,5,6-tetrahydro-, cis-(-)-	Chuan Xiong	4.149	0.995	0.127	0.045	0.377	194.13	2	0	26.3	3
THSWD00047	Senkyunolide A	Chuan Xiong	4.292	0.003	0.381	0.012	0.824	192.12	2	1	33.37	3
THSWD00374	Senkyunolide G	Chuan Xiong	2.902	0.022	0.846	0.042	0.205	208.11	3	1	46.53	3
THSWD00365	(3Z,6S,7S)-3-butylidene-6,7-dihydroxy-4,5,6,7-tetrahydroisobenzofuran-1-one	Chuan Xiong	1.87	0.005	0.327	0.019	0.567	224.1	4	3	73.83	2
THSWD00668	Germacrene D	Chuan Xiong	4.87	0.011	0.904	0.011	0.114	204.19	0	0	0	1
THSWD00001	DecanoicAcid	Di Huang	3.828	0.87	0.773	0.02	0.039	172.15	2	1	37.3	8
THSWD00670	CinnamicAcid	Di Huang	1.97	0.015	0.333	0.01	0.757	148.05	2	1	37.3	2
THSWD00671	Catalpol	Di Huang	-1.572	0.014	0.207	0.093	0.198	362.12	10	6	161.6	4
THSWD00672	BenzoicAcid	Di Huang	1.957	0.003	0.436	0.052	0.473	122.04	2	1	37.3	1
THSWD00001	BehenicAcid	Di Huang	9.198	0.331	0.01	0.14	0.018	340.33	2	1	37.3	20
THSWD00674	Aucubin	Di Huang	-1.414	0.029	0.276	0.026	0.129	346.13	9	6	149.07	4
THSWD00675	AlexitolSodium	Di Huang	-2.608	0.307	0.51	0.095	0.038	182.08	6	6	121.38	5
THSWD00030	Adenosine	Di Huang	-2.028	0.972	0.454	0.029	0.898	267.1	9	5	140.27	2
THSWD00031	Adenine	Di Huang	-1.686	0.828	0.288	0.031	0.937	135.05	5	3	81.21	0
THSWD00678	Acetoside	Di Huang	0.643	0.988	0.06	0.151	0.601	624.21	15	9	245.29	11
THSWD00679	5-Hydroxymethyl-Furfural	Di Huang	0.148	0.444	0.787	0.03	0.141	126.03	3	1	50.44	2
THSWD00680	Ajugol	Di Huang	-1.238	0.009	0.232	0.063	0.21	348.14	9	6	149.07	3
THSWD00681	Stachyose	Di Huang	-3.593	0.981	0.398	0.705	0.055	666.22	21	14	347.83	11
THSWD00681	Raffinose	Di Huang	-3.164	0.979	0.278	0.501	0.067	504.17	16	11	268.68	8
THSWD00683	D-Glucose,Glucose	Di Huang	-2.184	0.887	0.6	0.069	0.183	180.06	6	5	118.22	5
THSWD00525	Sucrose	Di Huang	-2.708	0.927	0.249	0.31	0.074	342.12	11	8	189.53	5
THSWD00685	Fructose	Di Huang	-2.184	0.887	0.6	0.069	0.183	180.06	6	5	118.22	5
THSWD00008	Nonanol	Di Huang	3.463	0.26	0.974	0.074	0.018	144.15	1	1	20.23	7
THSWD00089	PropionicAcid	Di Huang	0.386	0.002	0.861	0.009	0.065	74.04	2	1	37.3	1
THSWD00100	Vanillin	Di Huang	1.096	0.003	0.745	0.035	0.019	152.05	3	1	46.53	2
THSWD00689	Uridine	Di Huang	-1.709	0.839	0.41	0.008	0.756	244.07	8	4	124.78	2
THSWD00690	Tyrosol	Di Huang	0.777	0.986	0.128	0.038	0.048	138.07	2	2	40.46	2
THSWD00691	Sumiki'sAcid	Di Huang	0.405	0.178	0.173	0.044	0.106	142.03	4	2	70.67	2
THSWD00103	SuccinicAcid	Di Huang	-0.439	0.002	0.254	0.004	0.123	118.03	4	2	74.6	3
THSWD00001	StearicAcid	Di Huang	7.571	0.541	0.029	0.074	0.023	284.27	2	1	37.3	16
THSWD00694	SalicylicAcid	Di Huang	2.221	0.008	0.456	0.048	0.594	138.03	3	2	57.53	1
THSWD00695	[(2R,3R,4R,5R,6R)-6-[2-(3,4-Dihydroxyphenyl)Ethoxy]-5-Hydroxy-2-[[(2R,3R,4S,5S,6R)-3,4,5-Trihydroxy-6-(Hydroxymethyl)Oxan-2-Yl]Oxymethyl]-4-[(2S,3R,4R,5R,6S)-3,4,5-Trihydroxy-6-Methyloxan-2-Yl]Oxyoxan-3-Yl](E)-3-(3,4-Dihydroxyphenyl)Prop-2-Enoate	Di Huang	-0.479	0.989	0.111	0.198	0.415	786.26	20	12	324.44	14
THSWD00111	ProtocatechuicAcid	Di Huang	1.041	0.367	0.185	0.023	0.485	154.03	4	3	77.76	1
THSWD00697	PrednisoloneAcetate	Di Huang	2.487	0.045	0.946	0.031	0.151	402.2	6	2	100.9	4
THSWD00116	PhthalicAcid	Di Huang	1.187	0.005	0.399	0.108	0.361	166.03	4	2	74.6	2
THSWD00120	Paraben	Di Huang	1.51	0.01	0.314	0.048	0.449	138.03	3	2	57.53	1
THSWD00125	PalmitoleicAcid	Di Huang	6.293	0.082	0.215	0.027	0.021	254.22	2	1	37.3	13
THSWD00001	PalmiticAcid	Di Huang	6.732	0.644	0.06	0.056	0.026	256.24	2	1	37.3	14
THSWD00125	OleicAcid	Di Huang	7.131	0.116	0.101	0.038	0.018	282.26	2	1	37.3	15
THSWD00001	OctanoicAcid	Di Huang	2.85	0.232	0.87	0.015	0.046	144.12	2	1	37.3	6
THSWD00001	MyristicAcid	Di Huang	5.82	0.754	0.163	0.04	0.03	228.21	2	1	37.3	12
THSWD00675	Mannitol	Di Huang	-2.143	0.987	0.276	0.105	0.028	182.08	6	6	121.38	5
THSWD00706	L-Phenylalanine	Di Huang	-1.507	0.001	0.524	0.093	0.193	165.08	3	3	63.32	3
THSWD00144	LinoleicAcid	Di Huang	6.652	0.009	0.196	0.009	0.013	280.24	2	1	37.3	14
THSWD00708	LeucosceptosideA	Di Huang	0.964	0.876	0.06	0.316	0.791	638.22	15	8	234.29	12
THSWD00709	Isoacteoside	Di Huang	0.871	0.904	0.05	0.078	0.121	624.21	15	9	245.29	11
THSWD00710	Hypoxanthine	Di Huang	-0.833	0.056	0.094	0.046	0.315	136.04	5	2	74.43	0
THSWD00157	Guanosine	Di Huang	-2.228	0.928	0.666	0.029	0.988	283.09	10	6	160.24	2
THSWD00160	Gamma-AminobutyricAcid	Di Huang	-2.926	0.002	0.517	0.016	0.147	103.06	3	3	63.32	3
THSWD00713	GallicAcid	Di Huang	0.645	0.964	0.099	0.017	0.433	170.02	5	4	97.99	1
THSWD00714	Forsythiaside	Di Huang	0.915	0.995	0.053	0.196	0.196	624.21	15	9	245.29	11
THSWD00165	FerulicAcid	Di Huang	1.803	0.047	0.329	0.023	0.345	194.06	4	2	66.76	3
THSWD00170	Elemicin	Di Huang	2.665	0.015	0.374	0.018	0.051	192.08	3	0	27.69	3
THSWD00001	Dodecanoate	Di Huang	4.793	0.839	0.477	0.028	0.034	200.18	2	1	37.3	10
THSWD00718	Dihydrochelerythrine	Di Huang	4.971	0.004	0.264	0.321	0.107	349.13	5	0	40.16	2
THSWD00675	MTL	Di Huang	-2.143	0.987	0.276	0.105	0.028	182.08	6	6	121.38	5
THSWD00001	Arachic acid	Di Huang	8.389	0.427	0.017	0.102	0.02	312.3	2	1	37.3	18
THSWD00144	EIC	Di Huang	4.597	0.999	0.014	0.031	0.174	280.24	2	1	37.3	14
THSWD00001	lauric acid	Di Huang	4.793	0.839	0.477	0.028	0.034	200.18	2	1	37.3	10
THSWD00103	succinic acid	Di Huang	-0.439	0.002	0.254	0.004	0.123	118.03	4	2	74.6	3
THSWD00242	Sitogluside	Di Huang	6.652	0.901	0.01	0.891	0.163	576.44	6	4	99.38	9
THSWD00017	sitosterol	Di Huang	8.042	0.369	0.115	0.892	0.144	414.39	1	1	20.23	6
THSWD00165	FER	Di Huang	1.803	0.047	0.329	0.023	0.345	194.06	4	2	66.76	3
THSWD00001	Docosanoate	Di Huang	9.198	0.331	0.01	0.14	0.018	340.33	2	1	37.3	20
THSWD00012	Caffeate	Di Huang	1.43	0.009	0.119	0.018	0.73	180.04	4	3	77.76	2
THSWD00046	Stigmasterol	Di Huang	7.5	0.992	0.178	0.31	0.188	412.37	1	1	20.23	5
THSWD00681	Stachyose	Di Huang	-3.593	0.981	0.398	0.705	0.055	666.22	21	14	347.83	11
THSWD00679	HMF	Di Huang	0.148	0.444	0.787	0.03	0.141	126.03	3	1	50.44	2
THSWD00681	raffinose	Di Huang	-3.164	0.979	0.278	0.501	0.067	504.17	16	11	268.68	8
THSWD00525	sucrose	Di Huang	-2.708	0.927	0.249	0.31	0.074	342.12	11	8	189.53	5
THSWD00001	PENTADECYLIC ACID	Di Huang	6.283	0.7	0.094	0.047	0.028	242.22	2	1	37.3	13
THSWD00680	leonuride	Di Huang	-1.355	0.058	0.247	0.081	0.198	348.14	9	6	149.07	3
THSWD00001	Daturic acid	Di Huang	7.154	0.591	0.042	0.065	0.024	270.26	2	1	37.3	15
THSWD00737	methyl (2E,4E)-hexadeca-2,4-dienoate	Di Huang	6.063	0.959	0.838	0.261	0.609	266.22	2	0	26.3	13
THSWD00125	zoomaric acid	Di Huang	5.184	0.99	0.043	0.043	0.054	254.22	2	1	37.3	13
THSWD00691	Sumiki's acid	Di Huang	0.405	0.178	0.173	0.044	0.106	142.03	4	2	70.67	2
THSWD00740	Dihydro-beta-ionone	Di Huang	3.372	0.953	0.868	0.008	0.043	194.17	1	0	17.07	3
THSWD00741	Pca	Di Huang	-0.692	0.868	0.248	0.011	0.152	129.04	4	4	76.48	1
THSWD00671	catalpol	Di Huang	-1.572	0.014	0.207	0.093	0.198	362.12	10	6	161.6	4
THSWD00743	catapol_qt	Di Huang	-0.579	0.004	0.486	0.036	0.314	200.07	5	3	82.45	1
THSWD00744	8-epi-Loganic acid	Di Huang	-0.388	0.01	0.237	0.045	0.252	376.14	10	6	166.14	4
THSWD00714	Forsythiaside	Di Huang	0.915	0.995	0.053	0.196	0.196	624.21	15	9	245.29	11
THSWD00678	acteoside	Di Huang	0.643	0.988	0.06	0.151	0.601	624.21	15	9	245.29	11
THSWD00747	2-(4-hydroxyphenyl)ethyl hexacosanoate	Di Huang	12.01	0.898	0.005	0.63	0.009	516.45	3	1	46.53	28
THSWD00748	aeginetic acid	Di Huang	2.539	0.005	0.924	0.023	0.881	268.17	4	3	77.76	3
THSWD00749	Ajugol	Di Huang	-1.033	0.075	0.211	0.064	0.312	348.14	9	6	149.07	3
THSWD00750	Ajugoside	Di Huang	-0.829	0.445	0.162	0.038	0.317	390.15	10	5	155.14	5
THSWD00751	Ajugoside_qt	Di Huang	0.979	0.797	0.945	0.03	0.8	212.1	4	1	55.76	2
THSWD00752	Cerebrosid	Di Huang	-2.934	0.892	0.178	0.075	0.079	266.11	9	8	165.5	5
THSWD00753	Cistanoside A	Di Huang	-0.195	0.263	0.124	0.274	0.154	800.27	20	11	313.44	15
THSWD00754	Cistanoside F	Di Huang	-0.553	0.921	0.145	0.072	0.619	488.15	13	8	215.83	7
THSWD00755	methyl 9,10-methylene-hexadecanoate	Di Huang	6.914	0.997	0.162	0.248	0.091	282.26	2	0	26.3	14
THSWD00756	(2S,3R,4R,5S,6R)-2-[[(1S,4aS,5R,7aR)-4a,5-dihydroxy-7-methylol-5,7a-dihydro-1H-cyclopenta[c]pyran-1-yl]oxy]-6-methylol-tetrahydropyran-3,4,5-triol	Di Huang	-1.991	0.634	0.218	0.055	0.241	362.12	10	7	169.3	4
THSWD00757	melittoside_qt	Di Huang	-1.173	0.933	0.413	0.035	0.813	200.07	5	4	90.15	1
THSWD00758	Dihydrocatalpol	Di Huang	-1.715	0.045	0.19	0.256	0.174	364.14	10	6	161.6	4
THSWD00759	geniposide	Di Huang	-0.807	0.1	0.262	0.021	0.117	388.14	10	6	166.14	6
THSWD00760	geniposide_qt	Di Huang	0.007	0.917	0.357	0.012	0.418	226.08	5	3	86.99	3
THSWD00761	glutinoside	Di Huang	-0.877	0.014	0.146	0.07	0.21	398.1	10	6	158.3	3
THSWD00762	Jiofuran	Di Huang	-0.795	0.106	0.909	0.043	0.25	184.07	4	3	73.83	2
THSWD00763	jioglutin A	Di Huang	0.856	0.003	0.937	0.027	0.271	250.06	5	2	68.15	1
THSWD00763	jioglutin B	Di Huang	0.901	0.002	0.981	0.029	0.245	250.06	5	2	68.15	1
THSWD00765	jioglutin C	Di Huang	-0.232	0.005	0.296	0.043	0.263	232.09	6	3	88.38	1
THSWD00766	jioglutin D	Di Huang	-0.234	0.006	0.31	0.057	0.867	246.11	6	2	80.68	3
THSWD00767	jioglutin E	Di Huang	0.301	0.004	0.304	0.032	0.303	232.13	5	2	68.15	2
THSWD00768	jioglutolide	Di Huang	0.122	0.009	0.632	0.046	0.102	186.09	4	2	66.76	0
THSWD00769	Jioglutoside A	Di Huang	-0.896	0.009	0.182	0.05	0.325	346.13	9	5	141.37	3
THSWD00770	methyl (1S,4aS,7aS)-7-methylene-1-[(2S,3R,4S,5S,6R)-3,4,5-trihydroxy-6-[[(2R,3R,4R,5S,6R)-3,4,5-trihydroxy-6-methyl-tetrahydropyran-2-yl]oxymethyl]tetrahydropyran-2-yl]oxy-4a,5,6,7a-tetrahydro-1H-cyclopenta[d]pyran-4-carboxylate	Di Huang	0.19	0.006	0.175	0.057	0.235	518.2	13	6	193.83	7
THSWD00771	Jioglutoside B_qt	Di Huang	1.476	0.162	0.93	0.03	0.7	210.09	4	1	55.76	2
THSWD00772	Jionoside A	Di Huang	-0.186	0.41	0.14	0.25	0.105	800.27	20	11	313.44	15
THSWD00773	Jionoside B	Di Huang	0.097	0.173	0.095	0.495	0.545	814.29	20	10	302.44	16
THSWD00774	Melittoside	Di Huang	-2.745	0.609	0.263	0.225	0.155	524.17	15	10	248.45	7
THSWD00660	METHYL PALMITOLEATE	Di Huang	5.68	0.991	0.869	0.243	0.05	268.24	2	0	26.3	14
THSWD00776	6-O-p-coumaroylajugol	Di Huang	1.072	0.774	0.183	0.123	0.352	524.19	12	6	184.6	8
THSWD00777	methyl-2,6,10-trimethyltridecanoate	Di Huang	6.537	0.63	0.204	0.008	0.036	270.26	2	1	37.3	11
THSWD00695	Purpureaside C	Di Huang	-0.374	0.92	0.14	0.153	0.238	786.26	20	12	324.44	14
THSWD00779	Rehmaglutin B	Di Huang	0.36	0.004	0.669	0.029	0.308	236.05	5	3	79.15	0
THSWD00780	(3aS,4R,6aS)-4-hydroxy-6,6a-dimethylol-3a,4-dihydro-3H-cyclopenta[d]furan-2-one	Di Huang	-1.09	0.112	0.383	0.022	0.132	200.07	5	3	86.99	2
THSWD00781	(2S,3R,4S,5S,6R)-2-[(1R,2R)-2-hydroxy-2-[(E,3S)-3-hydroxybut-1-enyl]-1,3,3-trimethylcyclohexoxy]-6-(hydroxymethyl)tetrahydropyran-3,4,5-triol	Di Huang	0.225	0.697	0.07	0.047	0.138	390.23	8	6	139.84	5
THSWD00781	(2S,3R,4S,5S,6R)-2-[(1R,2R)-2-hydroxy-2-[(E,3R)-3-hydroxybut-1-enyl]-1,3,3-trimethylcyclohexoxy]-6-(hydroxymethyl)tetrahydropyran-3,4,5-triol	Di Huang	0.173	0.816	0.034	0.034	0.149	390.23	8	6	139.84	5
THSWD00783	Rehmaionoside C	Di Huang	0.235	0.036	0.114	0.094	0.045	388.21	8	5	136.68	5
THSWD00784	rehmannioside B	Di Huang	-2.111	0.288	0.237	0.212	0.162	524.17	15	9	240.75	7
THSWD00785	rehmannioside C	Di Huang	-1.877	0.046	0.235	0.097	0.15	510.19	14	9	228.22	6
THSWD00786	6-O-p-hydroxybenzoylajugol	Di Huang	0.587	0.014	0.18	0.093	0.146	468.16	11	6	175.37	6
THSWD00787	(3R)-2,6,6-trimethyl-3-[(2R,3R,4S,5S,6R)-3,4,5-trihydroxy-6-(hydroxymethyl)oxan-2-yl]oxycyclohexene-1-carboxylic acid	Di Huang	0.204	0.006	0.156	0.021	0.209	346.16	8	5	136.68	4
THSWD00788	Rehmannioside A	Di Huang	-2.162	0.028	0.237	0.339	0.126	524.17	15	9	240.75	7
THSWD00789	Rehmaglutin A	Di Huang	0.214	0.009	0.56	0.044	0.199	202.08	5	3	79.15	0
THSWD00790	Rehmaglutin D	Di Huang	0.991	0.003	0.973	0.03	0.269	220.05	4	2	58.92	0
THSWD00791	6-O-vanilloylajugol	Di Huang	0.692	0.007	0.179	0.061	0.152	484.16	12	6	184.6	6
THSWD00695	echicoside	Di Huang	-0.369	0.972	0.132	0.183	0.379	786.26	20	12	324.44	14
THSWD00674	aucubin	Di Huang	-1.414	0.029	0.276	0.026	0.129	346.13	9	6	149.07	4
THSWD00794	Acetylcatalpol	Di Huang	-0.834	0.03	0.149	0.063	0.225	402.15	10	5	155.14	6
THSWD00795	Cianidanol	Bai Shao	1.343	0.998	0.029	0.033	0.103	290.08	6	5	110.38	1
THSWD00796	(2S,3S)-2-(3,4,5-Trihydroxy-Phenyl)-Chroman-3,5,7-Triol	Bai Shao	0.861	0.936	0.016	0.132	0.203	306.07	7	6	130.61	1
THSWD00797	Casuariin	Bai Shao	0.856	0.942	0	0.025	0.322	784.08	22	14	388.42	1
THSWD00672	BenzoicAcid	Bai Shao	1.957	0.003	0.436	0.052	0.473	122.04	2	1	37.3	1
THSWD00799	CanavaliaGibberellinIi	Bai Shao	0.584	0.939	0.102	0.04	0.673	346.14	6	3	104.06	2
THSWD00800	CanavaliaGibberellinI	Bai Shao	0.626	0.967	0.106	0.019	0.69	362.14	7	3	121.13	2
THSWD00801	Paeoniflorigenone	Bai Shao	1.645	0.439	0.895	0.053	0.149	318.11	6	1	82.06	4
THSWD00802	Galloylpaeoniflorin	Bai Shao	1.679	0.914	0.15	0.076	0.041	632.17	15	7	231.13	10
THSWD00803	Albiflorin	Bai Shao	0.69	0.732	0.133	0.208	0.138	480.16	11	5	172.21	7
THSWD00804	Oxypaeoniflorin	Bai Shao	0.443	0.752	0.137	0.119	0.065	496.16	12	6	184.6	7
THSWD00805	2,3-O-(S)-Hexahydroxydiphenoyl-D-Glucopyranose	Bai Shao	-0.334	0.932	0.02	0.045	0.186	482.07	14	9	243.9	1
THSWD00806	1,2,4,6-Tetra-O-Galloyl-Β-D-Glucose	Bai Shao	1.728	0.998	0.008	0.298	0.093	788.11	22	13	377.42	13
THSWD00807	PaeonilactoneC	Bai Shao	1.719	0.782	0.872	0.052	0.186	318.11	6	1	89.9	4
THSWD00808	PaeonilactoneB	Bai Shao	0.334	0.167	0.61	0.009	0.195	196.07	4	1	63.6	0
THSWD00809	PaeonilactoneA	Bai Shao	0.502	0.009	0.878	0.01	0.388	198.09	4	1	63.6	0
THSWD00810	AminobutylCanavalmine	Bai Shao	-0.43	0.002	0.036	0.09	0.16	287.3	5	7	88.13	17
THSWD00811	TellimagrandinI	Bai Shao	1.574	0.999	0.003	0.075	0.13	786.09	22	13	377.42	6
THSWD00812	Palbinone	Bai Shao	3.157	0.025	0.057	0.003	0.024	358.21	4	1	71.44	0
THSWD00813	Peonin	Bai Shao	-0.382	0.007	0.162	0.324	0.135	625.18	16	10	259.75	8
THSWD00814	1,2,3-Tri-O-Galloyl-Β-D-Glucose	Bai Shao	1.103	0.988	0.018	0.225	0.099	636.1	18	11	310.66	10
THSWD00811	Pedunculagin	Bai Shao	1.547	0.968	0	0.037	0.275	784.08	22	13	377.42	0
THSWD00816	L-Α-Amino-Δ-HydroxyvalericAcid	Bai Shao	-3.134	0.004	0.599	0.02	0.059	133.07	4	4	83.55	4
THSWD00817	PyrethrinIi	Bai Shao	3.904	0.443	0.077	0.01	0.46	372.19	5	0	69.67	10
THSWD00818	PyrethrinI	Bai Shao	4.966	0.006	0.092	0.012	0.792	328.2	3	0	43.37	7
THSWD00819	Z-1S,5R-Β-Pinen-10-Yl-Β-Vicianoside	Bai Shao	0.363	0.004	0.115	0.003	0.448	446.22	10	6	158.3	4
THSWD00017	Sitosterol,Β-Sitosterol	Bai Shao	7.915	0.983	0.272	0.913	0.14	414.39	1	1	20.23	6
THSWD00821	1,3,6-Trigalloyl-Β-D-Glucose	Bai Shao	1.131	0.994	0.019	0.3	0.145	636.1	18	11	310.66	10
THSWD00822	3-O-GalloylQuinicAcid	Bai Shao	-0.193	0.998	0.266	0.038	0.112	344.07	10	7	184.98	4
THSWD00803	Albiflorin	Bai Shao	0.3	0.847	0.144	0.057	0.109	480.16	11	5	172.21	7
THSWD00824	13-MethylTetradecanoicAcid	Bai Shao	6.066	0.519	0.164	0.026	0.034	242.22	2	1	37.3	12
THSWD00801	Paeoniflorigenone	Bai Shao	1.785	0.303	0.848	0.064	0.089	318.11	6	1	82.06	4
THSWD00804	Oxypaeoniflorin	Bai Shao	0.392	0.81	0.151	0.095	0.069	496.16	12	6	184.6	7
THSWD00827	Casuarictin	Bai Shao	2.137	0.951	0	0.059	0.125	936.09	26	15	444.18	3
THSWD00828	Paeonioflorin	Bai Shao	0.79	0.736	0.093	0.113	0.06	480.16	11	5	164.37	7
THSWD00829	Strictinin	Bai Shao	1.066	0.909	0.009	0.164	0.058	634.08	18	11	310.66	3
THSWD00242	Alexandrin,Daucosterol,EleutherosideA	Bai Shao	6.136	0.843	0.011	0.902	0.148	576.44	6	4	99.38	9
THSWD00795	(-)-Catechin	Bai Shao	1.16	0.834	0.018	0.034	0.111	290.08	6	5	110.38	1
THSWD00672	BenzoicAcid	Bai Shao	1.957	0.003	0.436	0.052	0.473	122.04	2	1	37.3	1
THSWD00833	Paeonol	Bai Shao	2.168	0.004	0.558	0.036	0.047	166.06	3	1	46.53	2
THSWD00828	Paeoniflorin	Bai Shao	0.921	0.42	0.144	0.042	0.07	480.16	11	5	164.37	7
THSWD00797	n.a.	Bai Shao	0.985	0.937	0.001	0.03	0.195	784.08	22	14	388.42	1
THSWD00827	Eugeniin	Bai Shao	2.195	0.987	0.001	0.123	0.096	938.1	26	15	444.18	9
THSWD00827	1-O-Galloylpedunculagin	Bai Shao	2.026	0.99	0	0.016	0.042	936.09	26	15	444.18	3
THSWD00824	13-Methyl tetradecanoic acid	Bai Shao	6.066	0.519	0.164	0.026	0.034	242.22	2	1	37.3	12
THSWD00809	Paeonilactone A	Bai Shao	0.502	0.009	0.878	0.01	0.388	198.09	4	1	63.6	0
THSWD00813	Paeonin	Bai Shao	-0.382	0.007	0.162	0.324	0.135	625.18	16	10	259.75	8
THSWD00706	Phenvlalanine	Bai Shao	-1.507	0.001	0.524	0.093	0.193	165.08	3	3	63.32	3
THSWD00818	Pyrethrin Ⅰ	Bai Shao	4.547	0.006	0.718	0.005	0.826	328.2	3	0	43.37	7
THSWD00817	Pyrethrin Ⅱ	Bai Shao	3.384	0.008	0.09	0.003	0.226	372.19	5	0	69.67	10
THSWD00017	β-Sitosterol	Bai Shao	7.813	0.729	0.316	0.557	0.121	414.39	1	1	20.23	6
THSWD00845	PYG	Bai Shao	0.458	0.982	0.043	0.01	0.051	126.03	3	3	60.69	0
THSWD00846	Mairin	Bai Shao	5.867	0.663	0.019	0.024	0.268	456.36	3	2	57.53	2
THSWD00672	BOX	Bai Shao	1.957	0.003	0.436	0.052	0.473	122.04	2	1	37.3	1
THSWD00848	oleanolic acid	Bai Shao	6.645	0.423	0.226	0.006	0.437	456.36	3	2	57.53	1
THSWD00242	Sitogluside	Bai Shao	6.652	0.901	0.01	0.891	0.163	576.44	6	4	99.38	9
THSWD00017	beta-sitosterol	Bai Shao	8.025	0.889	0.136	0.875	0.131	414.39	1	1	20.23	6
THSWD00017	sitosterol	Bai Shao	8.042	0.369	0.115	0.892	0.144	414.39	1	1	20.23	6
THSWD00852	kaempferol	Bai Shao	2.656	0.856	0.009	0.07	0.098	286.05	6	4	111.13	1
THSWD00795	(+)-catechin	Bai Shao	1.343	0.998	0.029	0.033	0.103	290.08	6	5	110.38	1
THSWD00713	3,4,5-trihydroxybenzoic acid	Bai Shao	0.645	0.964	0.099	0.017	0.433	170.02	5	4	97.99	1
THSWD00855	Hederagenol	Bai Shao	5.096	0.106	0.464	0.014	0.447	472.36	4	3	77.76	2
THSWD00856	Astragalin	Bai Shao	0.57	0.022	0.025	0.194	0.112	448.1	11	7	190.28	4
THSWD00129	TRD	Bai Shao	7.116	0.553	0.296	0.169	0.01	184.22	0	0	0	10
THSWD00039	(-)-alpha-cedrene	Bai Shao	5.349	0.947	0.099	0.015	0.243	204.19	0	0	0	0
THSWD00176	DBP	Bai Shao	4.337	0.995	0.043	0.221	0.005	278.15	4	0	52.6	10
THSWD00168	EEE	Bai Shao	0.626	0.088	0.997	0.014	0.021	88.05	2	0	26.3	2
THSWD00525	sucrose	Bai Shao	-2.708	0.927	0.249	0.31	0.074	342.12	11	8	189.53	5
THSWD00001	stearic acid	Bai Shao	7.571	0.541	0.029	0.074	0.023	284.27	2	1	37.3	16
THSWD00129	Heptadekan	Bai Shao	8.824	0.302	0.085	0.248	0.007	240.28	0	0	0	14
THSWD00129	LFA	Bai Shao	10.033	0.205	0.037	0.3	0.006	282.33	0	0	0	17
THSWD00129	Henicosane	Bai Shao	10.427	0.18	0.029	0.327	0.006	296.34	0	0	0	18
THSWD00833	paeonol	Bai Shao	2.168	0.004	0.558	0.036	0.047	166.06	3	1	46.53	2
THSWD00867	Cedrol	Bai Shao	4.197	0.265	0.128	0.016	0.111	222.2	1	1	20.23	0
THSWD00868	(6R,10R)-6,10,14-trimethylpentadecan-2-one	Bai Shao	6.531	0.991	0.471	0.029	0.142	268.28	1	0	17.07	12
THSWD00008	Pisol	Bai Shao	4.772	0.25	0.769	0.125	0.015	186.2	1	1	20.23	10
THSWD00870	Satol	Bai Shao	6.269	0.784	0.118	0.305	0.026	268.28	1	1	20.23	15
THSWD00871	(1R)-()-Nopinone	Bai Shao	2.245	0.003	0.949	0.007	0.149	138.1	1	0	17.07	0
THSWD00001	myristic acid	Bai Shao	5.82	0.754	0.163	0.04	0.03	228.21	2	1	37.3	12
THSWD00001	PENTADECYLIC ACID	Bai Shao	6.283	0.7	0.094	0.047	0.028	242.22	2	1	37.3	13
THSWD00129	Octacosane	Bai Shao	13.181	0.07	0.003	0.482	0.004	394.45	0	0	0	25
THSWD00228	Dodecal	Bai Shao	4.42	0.993	0.989	0.26	0.017	184.18	1	0	17.07	10
THSWD00694	salicylic acid	Bai Shao	2.221	0.008	0.456	0.048	0.594	138.03	3	2	57.53	1
THSWD00877	2,2-dimethylcyclohexanol	Bai Shao	2.42	0.924	0.855	0.024	0.062	128.12	1	1	20.23	0
THSWD00878	Methyl linolelaidate	Bai Shao	6.412	0.895	0.146	0.174	0.278	294.26	2	0	26.3	15
THSWD00319	octadec-9-ene	Bai Shao	8.46	0.301	0.057	0.208	0.013	252.28	0	0	0	14
THSWD00880	9-methylenefluorene	Bai Shao	3.698	0.617	0.526	0.338	0.121	178.08	0	0	0	0
THSWD00881	Dipropyl phthalate	Bai Shao	3.502	0.993	0.061	0.228	0.005	250.12	4	0	52.6	8
THSWD00882	BU3	Bai Shao	0.007	0.002	0.238	0.021	0.026	90.07	2	2	40.46	1
THSWD00129	Bicetyl	Bai Shao	14.749	0.041	0.001	0.526	0.003	450.52	0	0	0	29
THSWD00392	Dibutylphenol	Bai Shao	4.585	0.963	0.294	0.007	0.022	206.17	1	1	20.23	2
THSWD00885	bicyclo[3.1.1]hept-2-ene-2-methanol, 6,6-dimethyl-	Bai Shao	3.017	0.898	0.832	0.006	0.118	152.12	1	1	20.23	1
THSWD00886	()-trans-Myrtanol	Bai Shao	3.179	0.003	0.281	0.019	0.125	154.14	1	1	20.23	1
THSWD00887	Acetyl oxide	Bai Shao	-0.422	0.031	0.972	0.002	0.018	102.03	3	0	43.37	2
THSWD00868	ZINC02169908	Bai Shao	6.415	0.998	0.409	0.07	0.06	268.28	1	0	17.07	12
THSWD00889	Pulchinenoside A_qt	Bai Shao	4.415	0.866	0.042	0.07	0.264	472.36	4	3	77.76	3
THSWD00890	24-Methylenecycloartanol	Bai Shao	7.904	0.987	0.119	0.447	0.14	440.4	1	1	20.23	5
THSWD00891	3β,23-dihydroxy-olea-11,13(18)-dien-28-oic acid	Bai Shao	4.957	0.004	0.38	0.043	0.404	470.34	4	3	77.76	2
THSWD00892	3β-hydroxy-11-oxo-olean-12-en-28-oic acid	Bai Shao	5.239	0.074	0.835	0.004	0.158	470.34	4	2	74.6	1
THSWD00893	2 - methyl - 3 - (2 - propenyl) - phenol	Bai Shao	2.886	0.788	0.424	0.005	0.018	148.09	1	1	20.23	2
THSWD00894	3β-hydroxy-olea-11,13(18)-dien-28-oic acid?	Bai Shao	6.368	0.009	0.231	0.015	0.313	454.34	3	2	57.53	1
THSWD00895	Methylgallate	Bai Shao	1.033	0.323	0.154	0.021	0.045	184.04	5	3	86.99	2
THSWD00896	Progallin A	Bai Shao	1.56	0.794	0.124	0.029	0.02	198.05	5	3	86.99	3
THSWD00897	(Z)-(1S,5R)-beta-pinen-10-yl-beta-vicianoside	Bai Shao	0.353	0.009	0.119	0.003	0.101	446.22	10	6	158.3	5
THSWD00898	(Z)-(1S,5R)-beta-pinen-10-yl-beta-vicianoside_qt	Bai Shao	2.581	0.005	0.516	0.036	0.06	152.12	1	0	17.07	1
THSWD00899	11alpha,12alpha-epoxy-3beta-23-dihydroxy-30-norolean-20-en-28,12beta-olide	Bai Shao	4.409	0.055	0.502	0.953	0.78	470.3	5	2	79.29	1
THSWD00900	albiflorin R1	Bai Shao	0.264	0.975	0.121	0.051	0.079	480.16	11	5	172.21	7
THSWD00901	albiflorin R1_qt	Bai Shao	1.228	0.353	0.962	0.042	0.103	318.11	6	2	93.06	4
THSWD00902	propyl (2R)-2-hydroxypropanoate	Bai Shao	0.373	0.015	0.816	0.037	0.015	132.08	3	1	46.53	4
THSWD00903	gallotannin	Bai Shao	3.933	1	0	0.002	0.111	1700.17	46	25	777.98	31
THSWD00904	paeonoside	Bai Shao	-0.594	0.016	0.129	0.319	0.057	610.15	16	10	269.43	7
THSWD00905	(3S,3aR,5S,6S,7aR)-5,6-dihydroxy-3,6-dimethyl-3,3a,4,5,7,7a-hexahydrobenzofuran-2-one	Bai Shao	0.403	0.004	0.861	0.023	0.32	200.1	4	2	66.76	0
THSWD00801	paeoniflorgenone	Bai Shao	1.728	0.29	0.878	0.05	0.111	318.11	6	1	82.06	4
THSWD00812	(3S,5R,8R,9R,10S,14S)-3,17-dihydroxy-4,4,8,10,14-pentamethyl-2,3,5,6,7,9-hexahydro-1H-cyclopenta[a]phenthrene-15,16-dione	Bai Shao	3.157	0.025	0.057	0.003	0.024	358.21	4	1	71.44	0
THSWD00908	Lactiflorin	Bai Shao	1.036	0.083	0.235	0.252	0.296	462.15	10	3	140.98	5
THSWD00909	2-Hexyl-1-decanol	Bai Shao	6.798	0.312	0.057	0.191	0.016	242.26	1	1	20.23	13
THSWD00807	[(3S,3aR,6S,7aR)-6-hydroxy-6-methyl-2,5-dioxo-3a,4,7,7a-tetrahydro-3H-benzofuran-3-yl]methyl benzoate	Bai Shao	1.719	0.782	0.872	0.052	0.186	318.11	6	1	89.9	4
THSWD00828	paeoniflorin	Bai Shao	0.768	0.756	0.093	0.099	0.06	480.16	11	5	164.37	7
THSWD00912	paeoniflorin_qt	Bai Shao	1.939	0.129	0.873	0.034	0.078	318.11	6	2	85.22	4
THSWD00913	1,2,3,6-tetra-O-galloylglucose	Bai Shao	-0.331	0.648	0.022	0.376	0.09	788.11	22	17	429.26	13
THSWD00803	albiflorin	Bai Shao	0.299	0.882	0.136	0.289	0.037	480.16	11	5	172.21	7
THSWD00915	albiflorin_qt	Bai Shao	1.262	0.954	0.927	0.099	0.044	318.11	6	2	93.06	4
THSWD00242	alexandrin	Bai Shao	6.574	0.757	0.008	0.909	0.178	576.44	6	4	99.38	9
THSWD00917	benzoyl paeoniflorin	Bai Shao	2.887	0.996	0.116	0.126	0.155	584.19	12	4	174.35	10
THSWD00918	4-Chlorobutyric acid	Bai Shao	0.939	0.002	0.919	0.009	0.621	122.01	2	1	37.3	3
THSWD00802	galloylpaeoniflorin	Bai Shao	1.639	0.989	0.092	0.138	0.046	632.17	15	7	231.13	10
THSWD00804	oxypaeoniflorin	Bai Shao	0.442	0.948	0.131	0.08	0.057	496.16	12	6	184.6	7
THSWD00809	(3R,3aR,6S,7aR)-6-hydroxy-3,6-dimethyl-3a,4,7,7a-tetrahydro-3H-benzofuran-2,5-dione	Bai Shao	0.502	0.009	0.878	0.01	0.388	198.09	4	1	63.6	0
THSWD00808	(3aR,6S,7aR)-6-hydroxy-6-methyl-3-methylene-3a,4,7,7a-tetrahydrobenzofuran-2,5-dione	Bai Shao	0.334	0.167	0.61	0.009	0.195	196.07	4	1	63.6	0
THSWD00923	cis-5-Octen-1-ol	Bai Shao	1.484	0.984	0.996	0.035	0.092	128.12	1	1	20.23	5
THSWD00924	24253-30-3	Bai Shao	1.254	0.002	0.997	0.015	0.375	98.07	1	0	17.07	2
THSWD00925	acetic acid	Bai Shao	-0.18	0.002	0.923	0.01	0.15	60.02	2	1	37.3	0
THSWD00804	Oxypaeoniflorin	Bai Shao	0.443	0.752	0.137	0.119	0.065	496.16	12	6	184.6	7
THSWD00326	10-Methylnodecane	Bai Shao	9.767	0.234	0.043	0.254	0.007	282.33	0	0	0	16
THSWD00928	Ethylisobutyrate	Bai Shao	1.637	0.633	0.991	0.019	0.018	116.08	2	0	26.3	3
THSWD00929	Pentagalloylglucose	Bai Shao	2.246	1	0.002	0.158	0.16	940.12	26	15	444.18	16
THSWD00242	Daucosterol	Tao Ren	6.652	0.901	0.01	0.891	0.163	576.44	6	4	99.38	9
THSWD00931	Chrysin	Tao Ren	3.58	0.993	0.02	0.037	0.079	254.06	4	2	70.67	1
THSWD00932	Catechol	Tao Ren	1.018	0.957	0.083	0.005	0.035	110.04	2	2	40.46	0
THSWD00010	Carvacrol	Tao Ren	3.259	0.932	0.831	0.012	0.031	150.1	1	1	20.23	1
THSWD00017	Beta-Sitosterol	Tao Ren	8.025	0.889	0.136	0.875	0.131	414.39	1	1	20.23	6
THSWD00935	Benzaldehyde	Tao Ren	1.495	0.091	0.974	0.052	0.024	106.04	1	0	17.07	1
THSWD00936	Baicalin	Tao Ren	1.275	0.025	0.035	0.103	0.107	446.08	11	6	187.12	4
THSWD00937	Baicalein	Tao Ren	3.215	0.99	0.013	0.044	0.084	270.05	5	3	90.9	1
THSWD00938	AbscisicAcid	Tao Ren	2.342	0.003	0.572	0.016	0.857	264.14	4	2	74.6	3
THSWD00034	(2E,4E)-Deca-2,4-Dienal	Tao Ren	2.583	0.005	0.992	0.037	0.414	152.12	1	0	17.07	6
THSWD00938	(2E,4E)-5-(1-Hydroxy-2,6,6-Trimethyl-4-Oxocyclohex-2-En-1-Yl)-3-Methylpenta-2,4-DienoicAcid	Tao Ren	2.342	0.003	0.572	0.016	0.857	264.14	4	2	74.6	3
THSWD00941	5-Heptyloxolan-2-One	Tao Ren	3.644	0.173	0.875	0.027	0.121	184.15	2	0	26.3	6
THSWD00942	5,7-Dihydroxy-2-(4-Hydroxyphenyl)-2,3-Dihydrochromen-4-One	Tao Ren	2.562	0.972	0.042	0.044	0.098	272.07	5	3	86.99	1
THSWD00943	Methyl-Α-D-Fructofuranoside	Tao Ren	-1.807	0.081	0.266	0.129	0.09	194.08	6	4	99.38	3
THSWD00944	Alpha-Pinene,Amygdalin	Tao Ren	-1.127	0.785	0.192	0.035	0.326	457.16	12	7	202.32	7
THSWD00945	1-Hexanol	Tao Ren	1.949	0.166	0.991	0.039	0.023	102.1	1	1	20.23	4
THSWD00098	(E)-2-Undecenal	Tao Ren	3.84	0.802	0.994	0.052	0.041	168.15	1	0	17.07	8
THSWD00088	Nerolidiol	Tao Ren	4.277	0.885	0.759	0.034	0.537	222.2	1	1	20.23	7
THSWD00098	Trans-2-Decenal	Tao Ren	3.352	0.682	0.997	0.042	0.046	154.14	1	0	17.07	7
THSWD00949	Wogonin	Tao Ren	3.486	0.008	0.012	0.02	0.085	284.07	5	2	79.9	2
THSWD00419	Thymol	Tao Ren	3.153	0.918	0.814	0.011	0.032	150.1	1	1	20.23	1
THSWD00951	OroxylinA	Tao Ren	3.439	0.038	0.017	0.067	0.058	284.07	5	2	79.9	2
THSWD00125	OleicAcid	Tao Ren	7.131	0.116	0.101	0.038	0.018	282.26	2	1	37.3	15
THSWD00008	Octanol	Tao Ren	2.967	0.261	0.986	0.06	0.02	130.14	1	1	20.23	6
THSWD00144	LinoleicAcid	Tao Ren	6.652	0.009	0.196	0.009	0.013	280.24	2	1	37.3	14
THSWD00955	GibberellinA3	Tao Ren	0.49	0.597	0.182	0.058	0.881	346.14	6	3	104.06	1
THSWD00956	Eugenol	Tao Ren	2.291	0.732	0.188	0.017	0.036	164.08	2	1	29.46	3
THSWD00943	Methyl-α-D-fructofuranoside	Tao Ren	-1.807	0.081	0.266	0.129	0.09	194.08	6	4	99.38	3
THSWD00144	EIC	Tao Ren	4.597	0.999	0.014	0.031	0.174	280.24	2	1	37.3	14
THSWD00959	Olein	Tao Ren	15.784	1	0	0.356	0.044	884.78	6	0	78.9	53
THSWD00242	alexandrin	Tao Ren	6.295	0.296	0.001	0.31	0.179	576.44	6	4	99.38	9
THSWD00017	hederagenin	Tao Ren	8.04	0.02	0.009	0.088	0.105	414.39	1	1	20.23	6
THSWD00017	beta-sitosterol	Tao Ren	8.025	0.889	0.136	0.875	0.131	414.39	1	1	20.23	6
THSWD00963	cis-p-Coumarate	Tao Ren	1.923	0.004	0.29	0.025	0.673	164.05	3	2	57.53	2
THSWD00017	campesterol	Tao Ren	7.639	0.923	0.231	0.87	0.182	400.37	1	1	20.23	5
THSWD00242	campesterol-3-O-β-D-glucopyranoside	Tao Ren	5.989	0.311	0.002	0.216	0.189	562.42	6	4	99.38	8
THSWD00017	campesterol-3-O-β-D-glucopyranoside_qt	Tao Ren	7.72	0.026	0.015	0.057	0.108	400.37	1	1	20.23	5
THSWD00967	β-sitosterol 3-O-β-D-(6-O-oleyl)glucopyranoside	Tao Ren	11.943	0.99	0	0.526	0.189	840.68	7	3	105.45	26
THSWD00968	β-sitosterol-3-(6-palmitoyl)glucopyranoside	Tao Ren	12.499	1	0.019	0.981	0.222	814.67	7	3	105.45	25
THSWD00969	3-feruloylquinic acid	Tao Ren	0.615	0.957	0.4	0.04	0.156	368.11	9	5	153.75	6
THSWD00944	Amygdalin	Tao Ren	-1.127	0.785	0.192	0.035	0.326	457.16	12	7	202.32	7
THSWD00971	d-mandelonitrile	Tao Ren	0.839	0.003	0.977	0.003	0.178	133.05	2	1	44.02	1
THSWD00972	Sitosterol alpha1	Tao Ren	7.558	0.996	0.017	0.244	0.131	426.39	1	1	20.23	5
THSWD00967	campesterol-3-O-β-D-(6-O-oleyl)glucopyranoside	Tao Ren	11.791	1	0.008	0.989	0.181	826.67	7	3	105.45	25
THSWD00967	campesterol-3-O-β-D-(6-O-palmityl)glucopyranoside	Tao Ren	12.307	1	0.004	0.99	0.147	800.65	7	3	105.45	24
THSWD00975	2,3-didehydro GA69	Tao Ren	0.756	0.751	0.079	0.083	0.933	330.15	5	2	83.83	1
THSWD00975	2,3-didehydro GA70	Tao Ren	0.904	0.873	0.209	0.068	0.896	330.15	5	2	83.83	1
THSWD00977	2,3-didehydro GA77	Tao Ren	0.692	0.883	0.152	0.034	0.53	346.14	6	3	104.06	1
THSWD00978	2,3-didehydro GA9	Tao Ren	1.328	0.299	0.308	0.134	0.924	314.15	4	1	63.6	1
THSWD00979	Amygdalinic acid	Tao Ren	-1.414	0.201	0.248	0.083	0.071	476.15	13	8	215.83	8
THSWD00980	RMN	Tao Ren	0.65	0.003	0.508	0.012	0.099	152.05	3	2	57.53	2
THSWD00981	7-dehydroavesterol	Tao Ren	7.247	0.995	0.027	0.058	0.14	412.37	1	1	20.23	5
THSWD00982	Benzyl Beta -gentiobioside	Tao Ren	-0.924	0.877	0.183	0.36	0.041	432.16	11	7	178.53	7
THSWD00542	WLN: Q1R	Tao Ren	1.128	0.806	0.886	0.034	0.027	108.06	1	1	20.23	1
THSWD00984	(2S,3R,4S,5S,6R)-2-(benzyloxy)-6-methylol-tetrahydropyran-3,4,5-triol	Tao Ren	-0.105	0.037	0.295	0.17	0.047	270.11	6	4	99.38	4
THSWD00984	Benzyl glucopyranoside	Tao Ren	-0.021	0.561	0.334	0.112	0.042	270.11	6	4	99.38	4
THSWD00986	GA118	Tao Ren	0.631	0.962	0.165	0.112	0.969	348.16	6	3	104.06	1
THSWD00987	GA119	Tao Ren	0.737	0.832	0.359	0.258	0.99	332.16	5	2	83.83	1
THSWD00988	GA120	Tao Ren	1.57	0.259	0.341	0.266	0.96	314.15	4	1	63.6	1
THSWD00989	GA121	Tao Ren	1.041	0.855	0.213	0.13	0.949	330.15	5	2	83.83	1
THSWD00990	GA121-isolactone	Tao Ren	1.603	0.821	0.227	0.012	0.579	330.15	5	2	83.83	1
THSWD00989	GA122	Tao Ren	0.87	0.715	0.084	0.167	0.961	330.15	5	2	83.83	1
THSWD00990	GA122-isolactone	Tao Ren	1.366	0.81	0.097	0.01	0.652	330.15	5	2	83.83	1
THSWD00943	Methyl-alpha-D-fructofuranoside	Tao Ren	-1.807	0.081	0.266	0.129	0.09	194.08	6	4	99.38	3
THSWD00994	GA126	Tao Ren	0.763	0.88	0.149	0.058	0.803	346.14	6	3	104.06	1
THSWD00995	GA16	Tao Ren	0.148	0.886	0.399	0.341	0.988	348.16	6	3	104.06	1
THSWD00996	gibberellin 17	Tao Ren	0.616	0.897	0.101	0.009	0.32	378.17	7	4	132.13	3
THSWD00996	4a-formyl-7alpha-hydroxy-1-methyl-8-methylidene-4aalpha,4bbeta-gibbane-1alpha,10beta-dicarboxylic acid	Tao Ren	0.771	0.611	0.702	0.009	0.3	362.17	6	3	111.9	3
THSWD00998	GA30	Tao Ren	0.318	0.885	0.206	0.134	0.959	346.14	6	3	104.06	1
THSWD00999	Gibberellin A44	Tao Ren	1.877	0.619	0.643	0.011	0.584	346.18	5	2	83.83	1
THSWD00995	GA54	Tao Ren	0.171	0.899	0.29	0.101	0.994	348.16	6	3	104.06	1
THSWD00986	GA60	Tao Ren	0.602	0.969	0.139	0.054	0.982	348.16	6	3	104.06	1
THSWD00987	GA61	Tao Ren	0.643	0.822	0.11	0.078	0.994	332.16	5	2	83.83	1
THSWD01003	GA63	Tao Ren	-0.014	0.939	0.2	0.122	0.943	348.16	6	3	104.06	1
THSWD01004	MGL	Tao Ren	-1.766	0.019	0.3	0.074	0.063	194.08	6	4	99.38	2
THSWD01005	GA69	Tao Ren	0.608	0.732	0.062	0.085	0.95	332.16	5	2	83.83	1
THSWD01006	gibberellin 7	Tao Ren	0.689	0.334	0.556	0.251	0.965	330.15	5	2	83.83	1
THSWD01005	GA70	Tao Ren	0.69	0.863	0.195	0.069	0.925	332.16	5	2	83.83	1
THSWD01008	GA77	Tao Ren	0.576	0.935	0.21	0.046	0.524	348.16	6	3	104.06	1
THSWD01009	GA87	Tao Ren	0.005	0.479	0.136	0.059	0.868	362.14	7	4	124.29	1
THSWD01010	GA95	Tao Ren	1.132	0.877	0.24	0.057	0.859	330.15	5	2	83.83	1
THSWD01011	GA97	Tao Ren	1.149	0.744	0.153	0.007	0.584	364.19	6	4	115.06	2
THSWD01012	(2S)-2-phenyl-2-[(2S,3R,4S,5S,6R)-3,4,5-trihydroxy-6-(hydroxymethyl)oxan-2-yl]oxyacetic acid	Tao Ren	-0.478	0.011	0.307	0.026	0.072	314.1	8	5	136.68	5
THSWD01013	prusin	Tao Ren	-0.324	0.008	0.289	0.016	0.675	295.11	7	4	123.17	4
THSWD00971	MNN	Tao Ren	0.786	0.006	0.991	0.005	0.328	133.05	2	1	44.02	1
THSWD01015	[(2S,3R,4S,5S,6R)-3,4,5-trihydroxy-6-(hydroxymethyl)oxan-2-yl] (E)-3-(4-hydroxyphenyl)prop-2-enoate	Tao Ren	-0.047	0.07	0.385	0.053	0.065	326.1	8	5	136.68	5
THSWD01016	3-O-p-coumaroylquinic acid	Tao Ren	0.622	0.713	0.31	0.058	0.137	338.1	8	5	144.52	5
THSWD01017	Grandidentatin	Tao Ren	1.297	0.967	0.201	0.29	0.123	424.17	9	5	145.91	7
THSWD01018	[2-[(2S,3R,4S,5S,6R)-3,4,5-trihydroxy-6-(hydroxymethyl)oxan-2-yl]oxyphenyl]methyl (E)-3-(3,4-dihydroxyphenyl)prop-2-enoate	Tao Ren	1.179	0.292	0.221	0.09	0.052	448.14	10	6	166.14	8
THSWD01019	Populoside_qt	Tao Ren	2.793	0.101	0.081	0.018	0.1	286.08	5	3	86.99	5
THSWD01020	beta-D-Glucopyranoside, 2-((benzoyloxy)methyl)-4-hydroxyphenyl	Tao Ren	1.049	0.008	0.367	0.257	0.03	406.13	9	5	145.91	7
THSWD01021	Salireposide_qt	Tao Ren	2.792	0.143	0.406	0.04	0.064	244.07	4	2	66.76	4
THSWD00890	24-Methylenecycloartanol	Tao Ren	7.904	0.987	0.119	0.447	0.14	440.4	1	1	20.23	5
THSWD00007	Heriguard	Tao Ren	0.331	0.991	0.264	0.022	0.19	354.1	9	6	164.75	5
THSWD00242	Daucosterol	Hong Hua	6.652	0.901	0.01	0.891	0.163	576.44	6	4	99.38	9
THSWD00963	CoumaricAcid	Hong Hua	1.923	0.004	0.29	0.025	0.673	164.05	3	2	57.53	2
THSWD00010	Carvacrol	Hong Hua	3.259	0.932	0.831	0.012	0.031	150.1	1	1	20.23	1
THSWD00012	CaffeicAcid	Hong Hua	1.43	0.009	0.119	0.018	0.73	180.04	4	3	77.76	2
THSWD00017	Beta-Sitosterol	Hong Hua	8.025	0.889	0.136	0.875	0.131	414.39	1	1	20.23	6
THSWD01029	Benzo[D]Thiazole	Hong Hua	1.99	0.866	0.535	0.023	0.074	135.01	1	0	12.89	0
THSWD00001	BehenicAcid	Hong Hua	9.198	0.331	0.01	0.14	0.018	340.33	2	1	37.3	20
THSWD00856	Astragalin	Hong Hua	0.57	0.022	0.025	0.194	0.112	448.1	11	7	190.28	4
THSWD00030	Adenosine	Hong Hua	-2.028	0.972	0.454	0.029	0.898	267.1	9	5	140.27	2
THSWD00031	Adenine	Hong Hua	-1.686	0.828	0.288	0.031	0.937	135.05	5	3	81.21	0
THSWD00679	5-Hydroxymethyl-Furfural	Hong Hua	0.148	0.444	0.787	0.03	0.141	126.03	3	1	50.44	2
THSWD01035	Nonacosanediol-6,8	Hong Hua	10.927	0.913	0.007	0.551	0.022	440.46	2	2	40.46	26
THSWD01036	5,7-Dihydroxy-2-(4-Hydroxyphenyl)-3-[3,4,5-Trihydroxy-6-[(3,4,5-Trihydroxy-6-Methyloxan-2-Yl)Oxymethyl]Oxan-2-Yl]Oxychromen-4-One	Hong Hua	-0.553	0.162	0.128	0.023	0.061	594.16	15	9	249.2	6
THSWD01037	3-Hexanol	Hong Hua	1.924	0.003	0.909	0.023	0.037	102.1	1	1	20.23	3
THSWD01038	2-Hexanol	Hong Hua	1.921	0.006	0.906	0.02	0.037	102.1	1	1	20.23	3
THSWD01039	4-Hydroxybenzaldehyde	Hong Hua	1.122	0.21	0.307	0.033	0.03	122.04	2	1	37.3	1
THSWD01040	(Z,Z)-1,3,11-Tridecatriene-5,7,9-Triyne	Hong Hua	4.685	0.002	0.001	0.001	0.81	166.08	0	0	0	1
THSWD01041	(Z,E,E)-1,3,5,11-Tridecatetraene-7,9-Diyne	Hong Hua	3.982	0.002	0.003	0.004	0.92	168.09	0	0	0	2
THSWD01040	(Z,E)-1,3,11-Tridecatriene-5,7,9-Triyne	Hong Hua	4.416	0.002	0.001	0.001	0.798	166.08	0	0	0	1
THSWD01043	4-Hydroxyacetophenone	Hong Hua	1.24	0.004	0.218	0.04	0.033	136.05	2	1	37.3	1
THSWD01044	1,11Z-Tridecadiene-3,5,7,9-Tetrayne	Hong Hua	4.807	0.014	0	0	0.541	164.06	0	0	0	0
THSWD01041	(E,Z,E)-1,3,5,11-Tridecatetraene-7,9-Diyne	Hong Hua	4.261	0.001	0.005	0.007	0.934	168.09	0	0	0	2
THSWD01046	(E,Z)-1,3,5-Tridecatriene-7,9,11-Triyne	Hong Hua	4.635	0.003	0.003	0.003	0.654	166.08	0	0	0	2
THSWD01041	(E,E,E)-1,3,5,11-Tridecatetraene-7,9-Diyne	Hong Hua	3.337	0.005	0.002	0.003	0.825	168.09	0	0	0	2
THSWD01046	(E,E)-1,3,5-Tridecatriene-7,9,11-Triyne	Hong Hua	3.908	0.004	0.001	0.001	0.417	166.08	0	0	0	2
THSWD01049	OnjixanthoneIi	Hong Hua	2.07	0.006	0.009	0.032	0.07	304.06	7	3	109.36	2
THSWD01050	OnjixanthoneI	Hong Hua	2.473	0.002	0.061	0.087	0.116	302.08	6	1	78.13	3
THSWD01051	4-(1,3-Benzothiazol-2-Yl)-2-Methylaniline	Hong Hua	3.731	0.376	0.8	0.049	0.375	240.07	2	2	38.91	1
THSWD01052	6-Hydroxykaempferol-7-O-Glucoside	Hong Hua	-0.006	0.022	0.016	0.298	0.097	464.1	12	8	210.51	4
THSWD01053	3-Formylindole	Hong Hua	2.02	0.011	0.899	0.014	0.128	145.05	2	1	32.86	1
THSWD01054	Safynol	Hong Hua	2.275	0.015	0.009	0.001	0.912	200.08	2	2	40.46	2
THSWD01055	Dehydrosafynol	Hong Hua	2.672	0.705	0.002	0	0.814	198.07	2	2	40.46	1
THSWD00017	Sitosterol,Β-Sitosterol	Hong Hua	7.915	0.983	0.272	0.913	0.14	414.39	1	1	20.23	6
THSWD00143	(11Z,14Z,17Z)-Icosa-11,14,17-TrienoicAcid	Hong Hua	6.927	0.004	0.2	0.002	0.006	306.26	2	1	37.3	15
THSWD01058	Carthamidin	Hong Hua	2.062	0.957	0.012	0.039	0.103	288.06	6	4	107.22	1
THSWD00144	(11Z,14Z)-Icosa-11,14-DienoicAcid	Hong Hua	7.438	0.011	0.114	0.015	0.011	308.27	2	1	37.3	16
THSWD01060	1,2,3-Trimethoxy-5-MethylBenzene	Hong Hua	1.948	0.053	0.918	0.079	0.093	182.09	3	0	27.69	3
THSWD00258	1-Heptadecene,Hexahydroaplotaxene	Hong Hua	8.463	0.205	0.201	0.143	0.008	238.27	0	0	0	14
THSWD00129	Nonacosane	Hong Hua	13.574	0.062	0.003	0.494	0.003	408.47	0	0	0	26
THSWD00258	1-Hexadecene	Hong Hua	8.054	0.227	0.317	0.124	0.009	224.25	0	0	0	13
THSWD01064	IsovalericAcid,Lupeol	Hong Hua	1.382	0.002	0.946	0.006	0.132	102.07	2	1	37.3	2
THSWD01065	Phenylacetaldehyde	Hong Hua	1.155	0.056	0.933	0.097	0.059	120.06	1	0	17.07	2
THSWD00583	Cis-Asarone	Hong Hua	2.849	0.018	0.795	0.042	0.271	208.11	3	0	27.69	4
THSWD00089	PropionicAcid	Hong Hua	0.386	0.002	0.861	0.009	0.065	74.04	2	1	37.3	1
THSWD01036	Kaempferol-3-O-Rutinoside	Hong Hua	-0.052	0.009	0.07	0.406	0.081	594.16	15	9	249.2	6
THSWD00101	VanillicAcid	Hong Hua	1.396	0.01	0.439	0.031	0.224	168.04	4	2	66.76	2
THSWD00689	Uridine	Hong Hua	-1.709	0.839	0.41	0.008	0.756	244.07	8	4	124.78	2
THSWD01071	Syringin	Hong Hua	-0.437	0.009	0.468	0.163	0.216	372.14	9	5	138.07	7
THSWD00001	StearicAcid	Hong Hua	7.571	0.541	0.029	0.074	0.023	284.27	2	1	37.3	16
THSWD01073	Rutin	Hong Hua	-0.038	0.038	0.041	0.227	0.083	610.15	16	10	269.43	6
THSWD01074	Quercetin	Hong Hua	2.155	0.93	0.008	0.099	0.1	302.04	7	5	131.36	1
THSWD01075	[(1R,4As,10Ar)-1,4A-Dimethyl-7-Propan-2-Yl-2,3,4,9,10,10A-Hexahydrophenanthren-1-Yl]Methanamine	Hong Hua	5.113	0.633	0.782	0.906	0.225	285.25	1	2	26.02	2
THSWD00120	Paraben	Hong Hua	1.51	0.01	0.314	0.048	0.449	138.03	3	2	57.53	1
THSWD00125	PalmitoleicAcid	Hong Hua	6.293	0.082	0.215	0.027	0.021	254.22	2	1	37.3	13
THSWD00001	PalmiticAcid	Hong Hua	6.732	0.644	0.06	0.056	0.026	256.24	2	1	37.3	14
THSWD00833	Paeonol	Hong Hua	2.168	0.004	0.558	0.036	0.047	166.06	3	1	46.53	2
THSWD00012	(Z)-3-(3,4-Dihydroxyphenyl)Prop-2-EnoicAcid	Hong Hua	1.43	0.009	0.119	0.018	0.73	180.04	4	3	77.76	2
THSWD00125	OleicAcid	Hong Hua	7.131	0.116	0.101	0.038	0.018	282.26	2	1	37.3	15
THSWD00001	MyristicAcid	Hong Hua	5.82	0.754	0.163	0.04	0.03	228.21	2	1	37.3	12
THSWD01083	Matairesinol	Hong Hua	2.795	0.012	0.046	0.184	0.323	358.14	6	2	85.22	6
THSWD00143	LinolenicAcid	Hong Hua	6.156	0.003	0.295	0.001	0.006	278.22	2	1	37.3	13
THSWD00144	LinoleicAcid	Hong Hua	6.652	0.009	0.196	0.009	0.013	280.24	2	1	37.3	14
THSWD00852	Kaempferol	Hong Hua	2.656	0.856	0.009	0.07	0.098	286.05	6	4	111.13	1
THSWD01087	Isoquercetin	Hong Hua	0.225	0.037	0.016	0.193	0.153	464.1	12	8	210.51	4
THSWD00157	Guanosine	Hong Hua	-2.228	0.928	0.666	0.029	0.988	283.09	10	6	160.24	2
THSWD01089	GingkolicAcid	Hong Hua	7.733	0.848	0.128	0.194	0.12	346.25	3	2	57.53	14
THSWD00713	GallicAcid	Hong Hua	0.645	0.964	0.099	0.017	0.433	170.02	5	4	97.99	1
THSWD00165	FerulicAcid	Hong Hua	1.803	0.047	0.329	0.023	0.345	194.06	4	2	66.76	3
THSWD00169	Esculetin	Hong Hua	0.911	0.997	0.031	0.049	0.116	178.03	4	2	70.67	0
THSWD00170	Elemicin	Hong Hua	2.665	0.015	0.374	0.018	0.051	192.08	3	0	27.69	3
THSWD00001	ElcosanoicAcid	Hong Hua	8.389	0.427	0.017	0.102	0.02	312.3	2	1	37.3	18
THSWD00001	Dodecanoate	Hong Hua	4.793	0.839	0.477	0.028	0.034	200.18	2	1	37.3	10
THSWD01096	Doconexent	Hong Hua	6.699	0	0.404	0	0.001	328.24	2	1	37.3	14
THSWD01097	Carthamidin	Hong Hua	2.24	0.941	0.017	0.094	0.098	288.06	6	4	107.22	1
THSWD00017	Clerosterol	Hong Hua	7.489	0.988	0.429	0.87	0.35	412.37	1	1	20.23	6
THSWD01055	Dehydrosafynol	Hong Hua	2.672	0.705	0.002	0	0.814	198.07	2	2	40.46	1
THSWD01100	15α,20β-Dihydroxy-△4-pregnen-3-one	Hong Hua	3.157	0.92	0.852	0.066	0.128	332.24	3	2	57.53	1
THSWD01064	Isovaleric acid	Hong Hua	1.382	0.002	0.946	0.006	0.132	102.07	2	1	37.3	2
THSWD00129	Nonacosane	Hong Hua	13.574	0.062	0.003	0.494	0.003	408.47	0	0	0	26
THSWD01050	Onjixanthone Ⅰ	Hong Hua	2.473	0.002	0.061	0.087	0.116	302.08	6	1	78.13	3
THSWD01049	Onjixanthone Ⅱ	Hong Hua	2.07	0.006	0.009	0.032	0.07	304.06	7	3	109.36	2
THSWD01105	Safflor yellow A	Hong Hua	-0.467	0.469	0.169	0.419	0.134	594.16	15	9	260.97	6
THSWD01054	Safynol	Hong Hua	2.275	0.015	0.009	0.001	0.912	200.08	2	2	40.46	2
THSWD01107	luteolin	Hong Hua	2.902	0.998	0.009	0.064	0.084	286.05	6	4	111.13	1
THSWD01108	apigenin	Hong Hua	3.307	0.995	0.012	0.057	0.072	270.05	5	3	90.9	1
THSWD00001	Arachic acid	Hong Hua	8.389	0.427	0.017	0.102	0.02	312.3	2	1	37.3	18
THSWD00408	alpha-humulene	Hong Hua	5.194	0.012	0.147	0.003	0.077	204.19	0	0	0	0
THSWD01111	beta-caryophyllene	Hong Hua	5.341	0.765	0.557	0.019	0.157	204.19	0	0	0	0
THSWD01112	L-Lysin	Hong Hua	-3.603	0.003	0.294	0.039	0.073	146.11	4	5	89.34	5
THSWD00001	palmitic acid	Hong Hua	6.732	0.644	0.06	0.056	0.026	256.24	2	1	37.3	14
THSWD00932	catechol	Hong Hua	1.018	0.957	0.083	0.005	0.035	110.04	2	2	40.46	0
THSWD01074	quercetin	Hong Hua	2.155	0.93	0.008	0.099	0.1	302.04	7	5	131.36	1
THSWD00228	Nol	Hong Hua	3.147	0.99	0.994	0.181	0.021	142.14	1	0	17.07	7
THSWD00228	Decal	Hong Hua	3.594	0.993	0.993	0.206	0.02	156.15	1	0	17.07	8
THSWD00144	EIC	Hong Hua	4.597	0.999	0.014	0.031	0.174	280.24	2	1	37.3	14
THSWD00007	terephthaldehyde	Hong Hua	0.297	0.984	0.219	0.033	0.144	354.1	9	6	164.75	5
THSWD00012	caffeic acid	Hong Hua	1.43	0.009	0.119	0.018	0.73	180.04	4	3	77.76	2
THSWD01121	Methylcinmate	Hong Hua	2.235	0.005	0.99	0.037	0.287	162.07	2	0	26.3	3
THSWD01122	β-amyrin acetate	Hong Hua	8.193	0.969	0.181	0.046	0.204	468.4	2	0	26.3	2
THSWD00001	lauric acid	Hong Hua	4.793	0.839	0.477	0.028	0.034	200.18	2	1	37.3	10
THSWD01124	HCI	Hong Hua	1.786	0.075	0.356	0.035	0.232	150.07	2	1	37.3	3
THSWD00103	succinic acid	Hong Hua	-0.439	0.002	0.254	0.004	0.123	118.03	4	2	74.6	3
THSWD01071	Syrigin	Hong Hua	-0.437	0.009	0.468	0.163	0.216	372.14	9	5	138.07	7
THSWD01127	4-[(Z)-3-hydroxyprop-1-enyl]-2,6-dimethoxyphenol	Hong Hua	0.977	0.003	0.799	0.035	0.212	210.09	4	2	58.92	4
THSWD01128	lupeol	Hong Hua	6.804	0.534	0.015	0.071	0.088	426.39	1	1	20.23	1
THSWD00242	Sitogluside	Hong Hua	6.652	0.901	0.01	0.891	0.163	576.44	6	4	99.38	9
THSWD00017	beta-sitosterol	Hong Hua	8.025	0.889	0.136	0.875	0.131	414.39	1	1	20.23	6
THSWD00165	FER	Hong Hua	1.803	0.047	0.329	0.023	0.345	194.06	4	2	66.76	3
THSWD01132	Arabinose,d	Hong Hua	-2.039	0.843	0.416	0.067	0.144	150.05	5	4	97.99	4
THSWD01133	(+)-Syringaresinol	Hong Hua	2.395	0.007	0.229	0.409	0.182	418.16	8	2	95.84	6
THSWD01073	rutin	Hong Hua	-0.038	0.038	0.041	0.227	0.083	610.15	16	10	269.43	6
THSWD00852	kaempferol	Hong Hua	2.656	0.856	0.009	0.07	0.098	286.05	6	4	111.13	1
THSWD00143	linolenic acid	Hong Hua	3.147	1	0.004	0.021	0.253	278.22	2	1	37.3	13
THSWD00046	Stigmasterol	Hong Hua	7.5	0.992	0.178	0.31	0.188	412.37	1	1	20.23	5
THSWD00250	Farnesene	Hong Hua	5.663	0.013	0.749	0.006	0.479	204.19	0	0	0	7
THSWD00129	Nocosane	Hong Hua	13.574	0.062	0.003	0.494	0.003	408.47	0	0	0	26
THSWD00856	Astragalin	Hong Hua	0.57	0.022	0.025	0.194	0.112	448.1	11	7	190.28	4
THSWD00090	()-Terpinen-4-ol	Hong Hua	3.097	0.686	0.908	0.021	0.131	154.14	1	1	20.23	1
THSWD00039	(-)-alpha-cedrene	Hong Hua	5.349	0.947	0.099	0.015	0.243	204.19	0	0	0	0
THSWD00125	oleic acid	Hong Hua	6.169	0.98	0.021	0.06	0.05	282.26	2	1	37.3	15
THSWD01065	Hyacinthin	Hong Hua	1.155	0.056	0.933	0.097	0.059	120.06	1	0	17.07	2
THSWD00034	trans-2,4-decadiel	Hong Hua	2.583	0.005	0.992	0.037	0.414	152.12	1	0	17.07	6
THSWD00679	HMF	Hong Hua	0.148	0.444	0.787	0.03	0.141	126.03	3	1	50.44	2
THSWD00008	Dotriacontanol	Hong Hua	13.446	0.021	0.001	0.68	0.004	466.51	1	1	20.23	30
THSWD00168	EEE	Hong Hua	0.626	0.088	0.997	0.014	0.021	88.05	2	0	26.3	2
THSWD00001	stearic acid	Hong Hua	7.571	0.541	0.029	0.074	0.023	284.27	2	1	37.3	16
THSWD00017	CLR	Hong Hua	7.651	0.91	0.349	0.767	0.236	386.35	1	1	20.23	5
THSWD01151	o-xylene	Hong Hua	3.115	0.103	0.844	0.028	0.046	106.08	0	0	0	0
THSWD00109	p-xylene	Hong Hua	3.118	0.2	0.93	0.057	0.084	106.08	0	0	0	0
THSWD00259	l-Verbenone	Hong Hua	2.429	0.708	0.963	0.004	0.128	150.1	1	0	17.07	0
THSWD00398	L-alpha-Palmitin	Hong Hua	5.871	0.957	0.075	0.2	0.046	330.28	4	2	66.76	18
THSWD00984	Benzyl glucopyranoside	Hong Hua	-0.021	0.561	0.334	0.112	0.042	270.11	6	4	99.38	4
THSWD01156	(7aS)-4,4,7a-trimethyl-6,7-dihydro-5H-benzofuran-2-one	Hong Hua	3.065	0.787	0.732	0.015	0.268	180.12	2	0	26.3	0
THSWD00001	myristic acid	Hong Hua	5.82	0.754	0.163	0.04	0.03	228.21	2	1	37.3	12
THSWD00001	PENTADECYLIC ACID	Hong Hua	6.283	0.7	0.094	0.047	0.028	242.22	2	1	37.3	13
THSWD01159	Methyllinolete	Hong Hua	3.597	1	0.682	0.088	0.309	292.24	2	0	26.3	14
THSWD00129	TWT	Hong Hua	10.82	0.158	0.021	0.353	0.005	310.36	0	0	0	19
THSWD00129	Octacosane	Hong Hua	13.181	0.07	0.003	0.482	0.004	394.45	0	0	0	25
THSWD01162	phytol	Hong Hua	7.385	0.848	0.2	0.01	0.046	296.31	1	1	20.23	13
THSWD00001	Daturic acid	Hong Hua	7.154	0.591	0.042	0.065	0.024	270.26	2	1	37.3	15
THSWD00258	HEPTADECENE	Hong Hua	8.463	0.205	0.201	0.143	0.008	238.27	0	0	0	14
THSWD00258	Pentadecene	Hong Hua	7.634	0.249	0.514	0.104	0.01	210.23	0	0	0	12
THSWD00258	1-Tetradecene	Hong Hua	7.197	0.258	0.723	0.083	0.01	196.22	0	0	0	11
THSWD00001	NON	Hong Hua	3.828	0.87	0.773	0.02	0.039	172.15	2	1	37.3	8
THSWD01168	Quercimeritrin (6CI,7CI,8CI)	Hong Hua	0.379	0.014	0.013	0.283	0.113	464.1	12	8	210.51	4
THSWD00125	zoomaric acid	Hong Hua	5.184	0.99	0.043	0.043	0.054	254.22	2	1	37.3	13
THSWD00017	poriferast-5-en-3beta-ol	Hong Hua	7.915	0.983	0.272	0.913	0.14	414.39	1	1	20.23	6
THSWD00030	ADO	Hong Hua	-2.028	0.972	0.454	0.029	0.898	267.1	9	5	140.27	2
THSWD00266	adenine	Hong Hua	-1.686	0.828	0.288	0.031	0.937	135.05	5	3	81.21	0
THSWD00694	salicylic acid	Hong Hua	2.221	0.008	0.456	0.048	0.594	138.03	3	2	57.53	1
THSWD01174	Dipalmitin	Hong Hua	11.594	0.977	0.005	0.471	0.008	568.51	5	1	72.83	34
THSWD00129	Bicetyl	Hong Hua	14.749	0.041	0.001	0.526	0.003	450.52	0	0	0	29
THSWD00007	Heriguard	Hong Hua	0.331	0.991	0.264	0.022	0.19	354.1	9	6	164.75	5
THSWD00134	(-)-Caryophyllene oxide	Hong Hua	4.453	0.859	0.207	0.054	0.202	220.18	1	0	12.53	0
THSWD01178	myricetin	Hong Hua	1.747	0.977	0.006	0.145	0.099	318.04	8	6	151.59	1
THSWD01111	10579-93-8	Hong Hua	5.073	0.983	0.698	0.035	0.159	204.19	0	0	0	0
THSWD01180	hexanoic acid	Hong Hua	1.875	0.005	0.878	0.012	0.063	116.08	2	1	37.3	4
THSWD01181	Antioxidant No. 33	Hong Hua	4.832	0.989	0.294	0.011	0.041	206.17	1	1	20.23	2
THSWD01182	beta-Ionone	Hong Hua	3.535	0.029	0.107	0.029	0.358	192.15	1	0	17.07	2
THSWD00129	PENTACOSANE	Hong Hua	12.001	0.106	0.008	0.436	0.004	352.41	0	0	0	22
THSWD01184	(E)-1,3-Tridecadiene-5,7,9,11-tetrayne	Hong Hua	4.529	0.007	0.001	0	0.318	164.06	0	0	0	1
THSWD01185	Hexel	Hong Hua	1.06	0.007	0.998	0.018	0.082	98.07	1	0	17.07	3
THSWD01186	10482-53-8	Hong Hua	4.062	1	0.248	0.056	0.243	232.22	0	0	0	11
THSWD01187	L-1,2-Dipalmitin	Hong Hua	11.839	0.993	0.004	0.496	0.019	568.51	5	1	72.83	34
THSWD01188	EB	Hong Hua	3.059	0.921	0.872	0.054	0.041	106.08	0	0	0	1
THSWD01189	Ethone	Hong Hua	1.377	0.005	0.661	0.039	0.016	148.11	3	0	27.69	6
THSWD01190	Flavoxanthin	Hong Hua	5.287	0.126	0.001	0.021	0.504	584.42	3	2	49.69	9
THSWD01191	fluoranthene	Hong Hua	4.952	0.995	0.268	0.186	0.026	202.08	0	0	0	0
THSWD00683	aldehydo-D-galactose	Hong Hua	-2.184	0.887	0.6	0.069	0.183	180.06	6	5	118.22	5
THSWD01193	Ligla	Hong Hua	3.082	1	0.004	0.024	0.221	278.22	2	1	37.3	13
THSWD01194	gamma-Tocotrienol	Hong Hua	8.4	0.994	0.789	0.039	0.521	410.32	2	1	29.46	9
THSWD00398	[(2S)-2,3-dihydroxypropyl] octanoate	Hong Hua	2.338	0.037	0.765	0.087	0.031	218.15	4	2	66.76	10
THSWD01196	GLV	Hong Hua	-0.689	0.029	0.73	0.005	0.064	74	3	1	54.37	1
THSWD01197	guanosine	Hong Hua	-2.201	0.466	0.587	0.024	0.986	283.09	10	6	160.24	2
THSWD01035	hentriacontane-8,10-diol	Hong Hua	11.714	0.868	0.004	0.631	0.019	468.49	2	2	40.46	28
THSWD01060	3,4,5-Trimethoxytoluene	Hong Hua	1.948	0.053	0.918	0.079	0.093	182.09	3	0	27.69	3
THSWD01200	hydroxysafflor-yellow-A	Hong Hua	-1.115	0.9	0.117	0.433	0.141	612.17	16	10	289.04	7
THSWD01064	Iva	Hong Hua	1.382	0.002	0.946	0.006	0.132	102.07	2	1	37.3	2
THSWD00856	Amoenin A3	Hong Hua	0.468	0.02	0.03	0.228	0.098	448.1	11	7	190.28	4
THSWD01036	nicotiflorin	Hong Hua	0.2	0.031	0.051	0.268	0.053	594.16	15	9	249.2	6
THSWD01204	4-[(E)-4-(3,5-dimethoxy-4-oxo-1-cyclohexa-2,5-dienylidene)but-2-enylidene]-2,6-dimethoxycyclohexa-2,5-dien-1-one	Hong Hua	2.361	1	0.046	0.013	0.992	356.13	6	0	71.06	6
THSWD01205	lign	Hong Hua	3.044	0.021	0.021	0.088	0.065	458.19	8	2	95.84	9
THSWD01133	lirioresinol-A	Hong Hua	1.862	0.011	0.037	0.193	0.233	404.15	8	3	106.84	5
THSWD01207	junipene	Hong Hua	4.971	0.221	0.35	0.107	0.217	204.19	0	0	0	0
THSWD01208	lupeol-palmitate	Hong Hua	12.612	0.189	0.009	0.238	0.14	664.62	2	0	26.3	17
THSWD00258	Cetene	Hong Hua	8.054	0.227	0.317	0.124	0.009	224.25	0	0	0	13
THSWD01210	luteolin-7-0-B-D-glucoside	Hong Hua	0.371	0.427	0.074	0.342	0.191	580.14	15	9	249.2	7
THSWD01211	neocarthamin	Hong Hua	-0.356	0.012	0.06	0.186	0.114	450.12	11	7	186.37	4
THSWD00008	Nocosanol	Hong Hua	12.272	0.031	0.002	0.578	0.005	424.46	1	1	20.23	27
THSWD00258	OCTADECENE	Hong Hua	8.871	0.183	0.135	0.164	0.008	252.28	0	0	0	15
THSWD00706	D-Phenylalanine	Hong Hua	-1.507	0.001	0.524	0.093	0.193	165.08	3	3	63.32	3
THSWD01215	Phytoene	Hong Hua	10.797	0.47	0.017	0.071	0.803	544.5	0	0	0	20
THSWD01216	phytofluene	Hong Hua	9.746	0.039	0.004	0.124	0.798	542.49	0	0	0	19
THSWD01217	precarthamin	Hong Hua	1.022	0.988	0.015	0.086	0.231	464.17	10	8	180.3	7
THSWD01218	propanetriol-a-arabinofuranosyl(1→4)	Hong Hua	-2.43	0.821	0.27	0.118	0.085	342.12	11	8	189.53	5
THSWD00817	Pyrethrin II	Hong Hua	3.813	0.075	0.063	0.005	0.607	372.19	5	0	69.67	10
THSWD01220	ZINC01692449	Hong Hua	0.861	0.004	0.813	0.011	0.067	86.07	1	1	20.23	2
THSWD01221	6-Hydroxykaempferol	Hong Hua	2.08	0.743	0.005	0.093	0.087	302.04	7	5	131.36	1
THSWD01222	qt_Kaempferol-3-O-rutinoside-7-O-galactoside	Hong Hua	-0.213	0.222	0.116	0.319	0.222	624.17	16	9	266.27	12
THSWD00937	baicalein	Hong Hua	3.215	0.99	0.013	0.044	0.084	270.05	5	3	90.9	1
THSWD01224	qt_carthamin-precursor	Hong Hua	1.909	0	0.013	0.085	0.052	660.15	14	5	254.78	9
THSWD01225	qt_carthamin	Hong Hua	1.781	0	0.005	0.148	0.04	620.12	14	6	257.94	8
THSWD01226	qt_carthamone	Hong Hua	1.468	0.002	0.091	0.013	0.908	286.05	6	3	111.9	3
THSWD01227	qt_hydroxysafflor-yellow-A	Hong Hua	2.548	0.734	0.01	0.049	0.486	288.06	6	5	118.22	3
THSWD01058	6-Hydroxyringenin	Hong Hua	2.062	0.957	0.012	0.039	0.103	288.06	6	4	107.22	1
THSWD01229	qt_precarthamin	Hong Hua	2.673	0.984	0.018	0.059	0.21	316.13	5	5	101.15	5
THSWD01230	quercetagetin	Hong Hua	1.588	0.874	0.003	0.117	0.112	318.04	8	6	151.59	1
THSWD01231	Vomifoliol	Hong Hua	1.202	0.007	0.665	0.03	0.418	224.14	3	2	57.53	2
THSWD01227	qt_safflomin-A	Hong Hua	2.548	0.734	0.01	0.049	0.486	288.06	6	5	118.22	3
THSWD01233	qt_safflomin-C	Hong Hua	3.87	1	0.005	0.036	0.836	452.11	9	7	175.75	7
THSWD01234	qt_safflow-yellow-A	Hong Hua	0.718	0.825	0.065	0.069	0.183	448.1	11	6	191.05	4
THSWD01235	qt_safflower-yellow-B	Hong Hua	0.896	0	0.018	0.215	0.057	766.21	17	9	318.63	13
THSWD01236	C08464	Hong Hua	4.947	0.633	0	0	0.224	162.05	0	0	0	0
THSWD01237	sesquiterpene	Hong Hua	-0.832	0.353	0.089	0.289	0.07	626.15	17	11	289.66	7
THSWD01238	quercetin-6-glucoside	Hong Hua	-0.107	0.031	0.01	0.355	0.174	480.09	13	9	230.74	4
THSWD01239	Vitamin-G	Hong Hua	-0.379	0.079	0.327	0.035	0.118	376.14	10	5	161.56	5
THSWD01240	(4S)-4-hydroxy-3,5,5-trimethyl-4-[(E,3R)-3-[(2R,3R,4S,5S,6R)-3,4,5-trihydroxy-6-(hydroxymethyl)tetrahydropyran-2-yl]oxybut-1-enyl]cyclohex-2-en-1-one	Hong Hua	0.382	0.017	0.111	0.035	0.253	386.19	8	5	136.68	5
THSWD01046	7-Chloro-2,4-quinolinedicarboxylic acid	Hong Hua	3.908	0.004	0.001	0.001	0.417	166.08	0	0	0	2
THSWD01200	safflomin-A	Hong Hua	-1.14	0.005	0.146	0.461	0.089	612.17	16	10	289.04	7
THSWD01243	safflomin-C	Hong Hua	0.69	0	0.04	0.176	0.114	614.16	14	8	256.42	9
THSWD01244	safflow-yellow-A	Hong Hua	-0.26	0.8	0.139	0.104	0.152	610.15	16	9	270.2	7
THSWD01245	safflower-yellow-B	Hong Hua	-0.73	0.55	0.13	0.446	0.1	1090.32	27	17	498.93	19
THSWD01246	scutellarein	Hong Hua	2.841	0.994	0.004	0.059	0.086	286.05	6	4	111.13	1
THSWD01247	Diamylphenol	Hong Hua	6.305	0.673	0.335	0.064	0.032	234.2	1	1	20.23	8
THSWD01248	tagetiin	Hong Hua	-0.234	0.05	0.009	0.251	0.122	480.09	13	9	230.74	4
THSWD01249	thymopentin	Hong Hua	-3.882	0.976	0.086	0.062	0.343	679.37	18	15	327.67	26
THSWD01250	tinctorimine	Hong Hua	-1.137	0.005	0.085	0.014	0.184	595.15	16	14	305.08	7
THSWD01251	LUT	Hong Hua	5.598	0.011	0	0.013	0.126	568.43	2	2	40.46	10
THSWD01038	ZINC01666986	Hong Hua	1.921	0.006	0.906	0.02	0.037	102.1	1	1	20.23	3
THSWD01253	(R)-2-methylbutyric acid	Hong Hua	1.269	0.001	0.971	0.008	0.101	102.07	2	1	37.3	2
THSWD01037	ZINC01690417	Hong Hua	1.924	0.003	0.909	0.023	0.037	102.1	1	1	20.23	3
THSWD01255	L-2-Amino-3-(5-hydroxyindolyl)propionic acid	Hong Hua	-1.906	0.002	0.345	0.072	0.098	220.08	5	5	99.34	3
THSWD01256	(2R)-5-methylhexan-2-ol	Hong Hua	2.364	0.009	0.858	0.014	0.066	116.12	1	1	20.23	3
THSWD01257	(2R,6R,10R)-6,10,14-trimethylpentadecan-2-ol	Hong Hua	6.901	0.798	0.12	0.023	0.085	270.29	1	1	20.23	12
THSWD01258	6-hydroxykaempferol-3,6,7-tri-O-beta-D-glucoside	Hong Hua	-1.186	0.001	0.318	0.381	0.081	788.2	22	14	368.81	10
THSWD01041	2,4-Dichloro-5-([(E)-(4-chlorophenyl)methylidene]amino)benzoic acid	Hong Hua	3.337	0.005	0.002	0.003	0.825	168.09	0	0	0	2
THSWD01260	6-hydroxykaempferol-3-O-beta-D-glucoside	Hong Hua	0.356	0.263	0.014	0.067	0.101	464.1	12	8	210.51	4
THSWD01261	6-hydroxykaempferol-3-O-beta-d-Rutoside-6-O-beta-d-glucoside	Hong Hua	-1.353	0.232	0.248	0.407	0.545	788.2	22	14	376.65	14
THSWD01260	6-hydroxykaempferol-3-O-glucoside	Hong Hua	-0.002	0.751	0.014	0.131	0.101	464.1	12	8	210.51	4
THSWD01263	6-hydroxykaempferol-3,6-di-O-beta-D-glucoside	Hong Hua	-0.539	0.012	0.092	0.237	0.082	626.15	17	11	289.66	7
THSWD01264	6-hydroxykaempferol-6,7-di-O-beta-D-glucoside	Hong Hua	-0.403	0.007	0.078	0.322	0.126	626.15	17	11	289.66	7
THSWD01052	6-Hydroxykaempferol-7-O-glucoside	Hong Hua	-0.006	0.022	0.016	0.298	0.097	464.1	12	8	210.51	4
THSWD01266	7,8-dimethyl-1H-pyrimido[5,6-g]quinoxaline-2,4-dione	Hong Hua	0.78	0.005	0.087	0.349	0.694	242.08	6	2	91.5	0
THSWD01267	(E,Z)-2,8-Decadien-4,6-diyn-1-yl 3-methylbutanoate	Hong Hua	3.939	0.003	0.003	0.001	0.878	230.13	2	0	26.3	5
THSWD01268	Glyceryl pps	Hong Hua	12.753	1	0.003	0.813	0.084	662.55	6	0	78.9	38
THSWD01269	Hydroxybenzoyl-coumaricanhydride	Hong Hua	4.204	0.662	0.018	0.027	0.321	456.08	8	3	138.2	6
THSWD01270	Sophoraflavonoloside	Hong Hua	-0.554	0.039	0.116	0.432	0.096	610.15	16	10	269.43	7
THSWD01271	Kaempferol-3-O-beta-d-rutinoside	Hong Hua	-0.378	0.993	0.062	0.255	0.469	610.15	16	10	277.27	11
THSWD01272	Kaempferol-3-O-rutinoside-7-O-galactoside	Hong Hua	-1.128	0.675	0.238	0.363	0.601	772.21	21	13	356.42	14
THSWD01273	MEGxp0_000365	Hong Hua	3.564	0.005	0.031	0.584	0.092	583.27	9	5	139.2	18
THSWD01273	N1,N5-(Z)-N10-(E)-tri-p-coumaroylspermidine	Hong Hua	3.564	0.005	0.031	0.584	0.092	583.27	9	5	139.2	18
THSWD01237	Quercetin-3,7-di-O-beta-d-glucoside	Hong Hua	-0.427	0.001	0.08	0.227	0.129	626.15	17	11	289.66	7
THSWD01044	1,11(Z)-Tridecadien-3,5,7,9-tetrayne	Hong Hua	4.692	0.096	0	0	0.343	164.06	0	0	0	0
THSWD00312	947-59-1	Hong Hua	5.558	0.023	0.096	0.063	0.236	204.19	0	0	0	1
THSWD01278	(Z)-2-methyl-5-[(1R,2S,4S)-2-methyl-3-methylene-2-norbornyl]pent-2-en-1-ol	Hong Hua	2.652	0.919	0.942	0.079	0.502	220.18	1	1	20.23	4
THSWD01279	Terthiophene	Hong Hua	5.384	0.997	0.017	0.061	0.814	247.98	0	0	0	2
THSWD01280	VIV	Hong Hua	9.852	0.991	0.914	0.01	0.103	430.38	2	1	29.46	12
THSWD01281	[(Z)-dec-8-en-4,6-diynyl] 3-methylbutanoate	Hong Hua	4.242	0.034	0.016	0.002	0.429	232.15	2	0	26.3	6
THSWD01282	beta-carotene	Hong Hua	7.687	0.002	0	0.007	0.076	536.44	0	0	0	10
THSWD00967	Sitoindoside II	Hong Hua	11.855	1	0.009	0.99	0.127	840.68	7	3	105.45	26
THSWD01284	5,8-dimethyltocol	Hong Hua	9.624	0.991	0.892	0.03	0.088	416.37	2	1	29.46	12
THSWD00936	Baicalin	Hong Hua	1.275	0.025	0.035	0.103	0.107	446.08	11	6	187.12	4
THSWD01040	124604-44-0	Hong Hua	4.415	0.004	0.001	0	0.707	166.08	0	0	0	1
THSWD01029	THZ	Hong Hua	1.99	0.866	0.535	0.023	0.074	135.01	1	0	12.89	0
THSWD01288	carthamin-precursor	Hong Hua	0.357	0	0.029	0.371	0.07	984.25	24	13	435.08	15
THSWD01289	carthamin	Hong Hua	0.296	0	0.063	0.31	0.065	944.22	24	12	416.24	14
THSWD01290	carthamone	Hong Hua	-0.138	0.988	0.109	0.036	0.743	448.1	11	6	191.05	6
THSWD01291	Dihydroaplotaxene	Hong Hua	5.533	0.999	0.651	0.108	0.21	234.23	0	0	0	12
THSWD01292	Cumalic acid	Hong Hua	0.44	0.03	0.282	0.036	0.358	140.01	4	1	67.51	1
THSWD01293	CYCLODODECANOL	Hong Hua	4.101	0.663	0.816	0.091	0.033	184.18	1	1	20.23	0
THSWD01294	deca-4,6-diynyl 3-methylbutanoate	Hong Hua	4.546	0.083	0.02	0.008	0.076	234.16	2	0	26.3	7

## Sheet: Table S2
Table S2. ADMET properties of filtered compounds in THSWD.
Compound ID	Compound Name	Herb	LogP	F(20%)	BBB	hERG	H-HT	MW	nHA	nHD	TPSA	nRot
THSWD00006	CitricAcid	Dang Gui	-0.577	0.008	0.067	0.002	0.124	192.03	7	4	132.13	5
THSWD00011	Calycosin	Dang Gui	2.701	0.012	0.041	0.057	0.088	284.07	5	2	79.9	2
THSWD00018	Bergapten	Dang Gui	2.381	0.117	0.034	0.251	0.31	216.04	4	0	52.58	1
THSWD00001	AzelaicAcid	Dang Gui	1.216	0.056	0.043	0.005	0.073	188.1	4	2	74.6	8
THSWD00021	1,1,5-Trimethyl-2-Formyl-Cyclohexa-2,5-Diene-4-One	Dang Gui	1.861	0.002	0.069	0.009	0.463	164.08	2	0	34.14	1
THSWD00027	(2R)-2-(2-Hydroxypropan-2-Yl)-2,3-Dihydrofuro[3,2-G]Chromen-7-One	Dang Gui	2.245	0.012	0.057	0.029	0.555	246.09	4	1	59.67	1
THSWD00045	N-Valerophenone-O-CarboxylicAcid	Dang Gui	2.816	0.003	0.496	0.122	0.374	206.09	3	1	54.37	5
THSWD00059	CamphoricAcid	Dang Gui	1.805	0.002	0.256	0.002	0.144	200.1	4	2	74.6	2
THSWD00062	2,4-Dihydroxyacetophenone	Dang Gui	1.633	0.167	0.083	0.031	0.084	152.05	3	2	57.53	1
THSWD00064	MaruzenM,P-Ethylphenol	Dang Gui	2.486	0.382	0.208	0.044	0.033	122.07	1	1	20.23	1
THSWD00066	M-Ethylphenol	Dang Gui	2.545	0.53	0.229	0.047	0.056	122.07	1	1	20.23	1
THSWD00001	SebacicAcid	Dang Gui	1.626	0.339	0.033	0.006	0.064	202.12	4	2	74.6	9
THSWD00001	AzelaicAcid	Dang Gui	1.216	0.056	0.043	0.005	0.073	188.1	4	2	74.6	8
THSWD00076	Uracil	Dang Gui	-1.268	0.006	0.084	0.013	0.204	112.03	4	2	65.72	0
THSWD00078	O-Cresol	Dang Gui	1.958	0.112	0.432	0.008	0.023	108.06	1	1	20.23	0
THSWD00084	Isoeugenol	Dang Gui	2.663	0.007	0.488	0.036	0.39	164.08	2	1	29.46	2
THSWD00099	Z-Butylidenephthalide	Dang Gui	3.703	0.003	0.189	0.009	0.694	188.08	2	1	33.37	2
THSWD00101	VanillicAcid	Dang Gui	1.396	0.01	0.439	0.031	0.224	168.04	4	2	66.76	2
THSWD00103	SuccinicAcid	Dang Gui	-0.439	0.002	0.254	0.004	0.123	118.03	4	2	74.6	3
THSWD00106	Serine	Dang Gui	-2.366	0.005	0.076	0.037	0.038	105.04	4	4	83.55	2
THSWD00107	Scopoletin	Dang Gui	1.191	0.236	0.157	0.09	0.245	192.04	4	1	59.67	1
THSWD00108	Safrole	Dang Gui	2.843	0.193	0.592	0.023	0.043	162.07	2	0	18.46	2
THSWD00111	ProtocatechuicAcid	Dang Gui	1.041	0.367	0.185	0.023	0.485	154.03	4	3	77.76	1
THSWD00114	Phthalide	Dang Gui	1.627	0.003	0.634	0.047	0.062	134.04	2	0	26.3	0
THSWD00116	PhthalicAcid	Dang Gui	1.187	0.005	0.399	0.108	0.361	166.03	4	2	74.6	2
THSWD00119	P-Cresol	Dang Gui	2.033	0.08	0.226	0.027	0.038	108.06	1	1	20.23	0
THSWD00120	Paraben	Dang Gui	1.51	0.01	0.314	0.048	0.449	138.03	3	2	57.53	1
THSWD00121	P-AnisicAcid	Dang Gui	2.047	0.002	0.475	0.083	0.322	152.05	3	1	46.53	2
THSWD00128	N-Trans-FeruloylTyramine	Dang Gui	2.538	0.022	0.111	0.255	0.245	313.13	5	3	78.79	7
THSWD00130	Nodakenin	Dang Gui	0.991	0.016	0.143	0.15	0.287	408.14	9	4	138.82	4
THSWD00131	Niacin	Dang Gui	0.405	0.002	0.241	0.048	0.312	123.03	3	1	50.19	1
THSWD00134	n.a.	Dang Gui	4.648	0.551	0.125	0.056	0.221	220.18	1	0	12.53	0
THSWD00140	Maltol	Dang Gui	0.114	0.002	0.261	0.054	0.116	126.03	3	1	50.44	0
THSWD00141	MalonicAcid	Dang Gui	-0.679	0.002	0.223	0.008	0.05	104.01	4	2	74.6	2
THSWD00142	L-Proline	Dang Gui	-2.616	0.005	0.414	0.014	0.109	115.06	3	2	49.33	1
THSWD00106	(D)-Serine	Dang Gui	-2.366	0.005	0.076	0.037	0.038	105.04	4	4	83.55	2
THSWD00084	Isoeugenol	Dang Gui	2.663	0.007	0.488	0.036	0.39	164.08	2	1	29.46	2
THSWD00158	Guaiacol	Dang Gui	1.411	0.005	0.287	0.029	0.036	124.05	2	1	29.46	1
THSWD00159	Glycine	Dang Gui	-2.931	0.002	0.228	0.016	0.103	75.03	3	3	63.32	1
THSWD00160	Gamma-AminobutyricAcid	Dang Gui	-2.926	0.002	0.517	0.016	0.147	103.06	3	3	63.32	3
THSWD00165	FerulicAcid	Dang Gui	1.803	0.047	0.329	0.023	0.345	194.06	4	2	66.76	3
THSWD00166	Falcarindiol	Dang Gui	4.412	0.07	0.146	0	0.033	260.18	2	2	40.46	8
THSWD00167	EthylCaffeate	Dang Gui	2.383	0.35	0.197	0.033	0.1	208.07	4	2	66.76	4
THSWD00170	Elemicin	Dang Gui	2.665	0.015	0.374	0.018	0.051	192.08	3	0	27.69	3
THSWD00142	D-Proline	Dang Gui	-2.616	0.005	0.414	0.014	0.109	115.06	3	2	49.33	1
THSWD00173	D-Ornithine	Dang Gui	-3.779	0.003	0.323	0.034	0.066	132.09	4	5	89.34	4
THSWD00177	Decursinol	Dang Gui	2.499	0.698	0.199	0.043	0.68	246.09	4	1	59.67	0
THSWD00121	Anisic acid	Dang Gui	2.047	0.002	0.475	0.083	0.322	152.05	3	1	46.53	2
THSWD00001	Azelaic acid	Dang Gui	1.216	0.056	0.043	0.005	0.073	188.1	4	2	74.6	8
THSWD00189	Camphoric acid	Dang Gui	1.29	0.003	0.467	0.002	0.09	186.09	4	2	74.6	2
THSWD00119	p-Cresol	Dang Gui	2.033	0.08	0.226	0.027	0.038	108.06	1	1	20.23	0
THSWD00197	△2,4-Dihydrophthalic anhydride	Dang Gui	1.739	0.003	0.117	0.002	0.127	150.03	3	2	53.6	0
THSWD00062	2,4-Dihydroxyacetophenone	Dang Gui	1.633	0.167	0.083	0.031	0.084	152.05	3	2	57.53	1
THSWD00066	ο-Ethylphenol	Dang Gui	2.545	0.53	0.229	0.047	0.056	122.07	1	1	20.23	1
THSWD00064	p-Ethylphenol [123-07-9]	Dang Gui	2.486	0.382	0.208	0.044	0.033	122.07	1	1	20.23	1
THSWD00084	lsoeugend	Dang Gui	2.663	0.007	0.488	0.036	0.39	164.08	2	1	29.46	2
THSWD00107	Scopoletin	Dang Gui	1.191	0.236	0.157	0.09	0.245	192.04	4	1	59.67	1
THSWD00001	Sebacic acid	Dang Gui	1.626	0.339	0.033	0.006	0.064	202.12	4	2	74.6	9
THSWD00103	Succinic acid；Butanedioic acid；1,2-Ethanedicarboxylic acid	Dang Gui	-0.439	0.002	0.254	0.004	0.123	118.03	4	2	74.6	3
THSWD00221	Uracil；2,4-Pyrimidinediol；2,4(1H,3H)-Pyrimidinedione；2,4-Dihydroxypyrimidine；2,4-Dioxopyrimidine；2,4-Pyrimidinedione	Dang Gui	-1.268	0.006	0.084	0.013	0.204	112.03	4	2	65.72	0
THSWD00045	n-Valerophenone-O-carboxylic acid	Dang Gui	2.816	0.003	0.496	0.122	0.374	206.09	3	1	54.37	5
THSWD00223	Vitamin A	Dang Gui	3.746	0.004	0.282	0.004	0.055	286.23	1	1	20.23	5
THSWD00107	Scopoletol	Dang Gui	1.191	0.236	0.157	0.09	0.245	192.04	4	1	59.67	1
THSWD00108	Safrol	Dang Gui	2.843	0.193	0.592	0.023	0.043	162.07	2	0	18.46	2
THSWD00084	isoeugenol	Dang Gui	2.663	0.007	0.488	0.036	0.39	164.08	2	1	29.46	2
THSWD00067	()-alpha-Terpineol	Dang Gui	3.365	0.267	0.686	0.008	0.095	154.14	1	1	20.23	1
THSWD00103	succinic acid	Dang Gui	-0.439	0.002	0.254	0.004	0.123	118.03	4	2	74.6	3
THSWD00165	FER	Dang Gui	1.803	0.047	0.329	0.023	0.345	194.06	4	2	66.76	3
THSWD00165	FERULIC ACID (CIS)	Dang Gui	1.803	0.047	0.329	0.023	0.345	194.06	4	2	66.76	3
THSWD00131	nicotinic acid	Dang Gui	0.405	0.002	0.241	0.048	0.312	123.03	3	1	50.19	1
THSWD00001	Usaf hc-1	Dang Gui	1.626	0.339	0.033	0.006	0.064	202.12	4	2	74.6	9
THSWD00261	o-Acetyl-p-cresol	Dang Gui	2.514	0.011	0.695	0.02	0.056	150.07	2	1	37.3	1
THSWD00001	Azelex	Dang Gui	1.216	0.056	0.043	0.005	0.073	188.1	4	2	74.6	8
THSWD00264	Hypnon	Dang Gui	1.593	0.004	0.653	0.053	0.034	120.06	1	0	17.07	1
THSWD00267	()-Cuparene	Dang Gui	4.973	0.112	0.168	0.153	0.036	202.17	0	0	0	1
THSWD00269	3-Butylidene-7-hydroxyphthalide	Dang Gui	3.718	0.004	0.055	0.011	0.633	204.08	3	2	53.6	2
THSWD00099	BdPh	Dang Gui	3.377	0.089	0.336	0.008	0.242	188.08	2	0	26.3	2
THSWD00273	senkyunolide-C	Dang Gui	3.264	0.003	0.043	0.013	0.621	204.08	3	2	53.6	2
THSWD00275	senkyunolide-E	Dang Gui	2.136	0.002	0.142	0.005	0.628	204.08	3	1	50.44	3
THSWD00277	(6R)-6-butylcyclohepta-1,4-diene	Dang Gui	4.858	0.004	0.545	0.008	0.022	150.14	0	0	0	3
THSWD00119	PCR	Dang Gui	2.033	0.08	0.226	0.027	0.038	108.06	1	1	20.23	0
THSWD00158	Guasol	Dang Gui	1.411	0.005	0.287	0.029	0.036	124.05	2	1	29.46	1
THSWD00064	Maruzen M	Dang Gui	2.486	0.382	0.208	0.044	0.033	122.07	1	1	20.23	1
THSWD00078	o-cresol	Dang Gui	1.958	0.112	0.432	0.008	0.023	108.06	1	1	20.23	0
THSWD00121	ANN	Dang Gui	2.047	0.002	0.475	0.083	0.322	152.05	3	1	46.53	2
THSWD00293	h-Met-h	Dang Gui	-2.21	0.002	0.605	0.015	0.08	149.05	3	3	63.32	4
THSWD00062	WLN: QR CQ DV1	Dang Gui	1.633	0.167	0.083	0.031	0.084	152.05	3	2	57.53	1
THSWD00116	WLN: QVR BVQ	Dang Gui	1.187	0.005	0.399	0.108	0.361	166.03	4	2	74.6	2
THSWD00302	phosphatdic acid	Dang Gui	-1.672	0.644	0.648	0.002	0.441	228	8	1	116.2	8
THSWD00302	phosphatidylinositol_qt	Dang Gui	-1.444	0.065	0.492	0.004	0.315	228	8	1	116.2	8
THSWD00045	2-valerylbenzoic acid	Dang Gui	2.816	0.003	0.496	0.122	0.374	206.09	3	1	54.37	5
THSWD00084	cis-Isoeugenol	Dang Gui	2.663	0.007	0.488	0.036	0.39	164.08	2	1	29.46	2
THSWD00021	1,1,5-trimethyl-2-formylcyclohexa-2,5-diene-4-one	Dang Gui	1.861	0.002	0.069	0.009	0.463	164.08	2	0	34.14	1
THSWD00336	(Z)-2-[[(Z)-2-methylbut-2-enoyl]oxymethyl]but-2-enoic acid	Dang Gui	1.105	0.565	0.428	0.01	0.172	198.09	4	1	63.6	5
THSWD00340	(3S)-3-butyl-3H-isobenzofuran-1-one	Dang Gui	3.641	0.065	0.203	0.046	0.109	190.1	2	0	26.3	3
THSWD00059	()-Camphoric acid	Dang Gui	1.805	0.002	0.256	0.002	0.144	200.1	4	2	74.6	2
THSWD00269	(3E)-3-butylidene-7-hydroxy-2-benzofuran-1-one	Dang Gui	3.718	0.004	0.055	0.011	0.633	204.08	3	2	53.6	2
THSWD00066	m-Ethylphenol	Dang Gui	2.545	0.53	0.229	0.047	0.056	122.07	1	1	20.23	1
THSWD00346	1,5,5,6-tetramethyl-1,3-Cyclohexadiene	Dang Gui	4.064	0.236	0.286	0.024	0.29	136.13	0	0	0	0
THSWD00349	Chrysophanol	Chuan Xiong	4.158	0.064	0.135	0.027	0.046	254.06	4	2	74.6	0
THSWD00353	Benzene-1,4-Diamine	Chuan Xiong	-0.123	0.007	0.313	0.018	0.17	108.07	2	4	52.04	0
THSWD00275	SenkyunolideE	Chuan Xiong	2.136	0.002	0.142	0.005	0.628	204.08	3	1	50.44	3
THSWD00357	Chuanxiongzine	Chuan Xiong	1.803	0.047	0.329	0.023	0.345	194.06	4	2	66.76	3
THSWD00360	AdipicAcid	Chuan Xiong	0.22	0.003	0.125	0.004	0.107	146.06	4	2	74.6	5
THSWD00361	SenkyunolideL	Chuan Xiong	3.2	0.002	0.653	0.015	0.69	242.07	3	2	53.6	2
THSWD00362	SenkyunolideJ	Chuan Xiong	1.933	0.002	0.399	0.009	0.69	226.12	4	3	73.83	3
THSWD00362	SenkyunolideN	Chuan Xiong	2.096	0.004	0.258	0.011	0.5	226.12	4	3	73.83	3
THSWD00364	SenkyunolideK	Chuan Xiong	2.326	0.267	0.356	0.026	0.128	208.11	3	2	49.69	3
THSWD00365	(Z)-4,5-Dihydro-6,7-Trans-Dihydroxy-3-ButylidenePhthalide	Chuan Xiong	1.693	0.003	0.54	0.02	0.693	224.1	4	3	73.83	2
THSWD00365	SenkyunolideH	Chuan Xiong	1.87	0.005	0.327	0.019	0.567	224.1	4	3	73.83	2
THSWD00368	SenkyunolideM	Chuan Xiong	2.612	0.003	0.063	0.017	0.669	278.15	4	2	70.67	5
THSWD00340	3-Butyl-Phthalide	Chuan Xiong	3.641	0.065	0.203	0.046	0.109	190.1	2	0	26.3	3
THSWD00370	2-(1-Oxopentyl)-BenzoicAcidMethylEster	Chuan Xiong	3.118	0.007	0.611	0.063	0.036	220.11	3	0	43.37	6
THSWD00099	3-Butylidenephthalide	Chuan Xiong	3.703	0.003	0.189	0.009	0.694	188.08	2	1	33.37	2
THSWD00365	(Z)-4,5-Dihydro-6,7-Cis-Dihydroxy-3-ButylidenePhthalide	Chuan Xiong	1.55	0.006	0.482	0.017	0.602	224.1	4	3	73.83	2
THSWD00376	2-Methoxy-4-(3-Methoxy-1-Propenyl)-Phenol	Chuan Xiong	1.69	0.005	0.45	0.038	0.226	194.09	3	1	38.69	4
THSWD00269	3-Butylidene-7-Hydroxyphalide	Chuan Xiong	3.718	0.004	0.055	0.011	0.633	204.08	3	2	53.6	2
THSWD00273	SenkyunolideC	Chuan Xiong	3.264	0.003	0.043	0.013	0.621	204.08	3	2	53.6	2
THSWD00387	2-Ethylphenol	Chuan Xiong	2.473	0.662	0.389	0.012	0.024	122.07	1	1	20.23	1
THSWD00384	Spathulenol	Chuan Xiong	4.223	0.029	0.068	0.02	0.266	220.18	1	1	20.23	0
THSWD00340	Butylphthalide	Chuan Xiong	3.226	0.011	0.216	0.022	0.036	190.1	2	0	26.3	3
THSWD00076	Uracil	Chuan Xiong	-1.268	0.006	0.084	0.013	0.204	112.03	4	2	65.72	0
THSWD00411	Dillapiole	Chuan Xiong	2.501	0.007	0.307	0.038	0.04	222.09	4	0	36.92	4
THSWD00412	1,8-Dihydroxy-3-Methyl-4A,9A-Dihydroanthracene-9,10-Dione	Chuan Xiong	4.022	0.532	0.007	0.008	0.033	256.07	4	4	80.92	0
THSWD00099	Z-Butylidenephthalide	Chuan Xiong	3.703	0.003	0.189	0.009	0.694	188.08	2	1	33.37	2
THSWD00111	ProtocatechuicAcid	Chuan Xiong	1.041	0.367	0.185	0.023	0.485	154.03	4	3	77.76	1
THSWD00165	FerulicAcid	Chuan Xiong	1.803	0.047	0.329	0.023	0.345	194.06	4	2	66.76	3
THSWD00269	3-Butylidene-7-hydroxyphthalide	Chuan Xiong	3.718	0.004	0.055	0.011	0.633	204.08	3	2	53.6	2
THSWD00340	3-Butyl-phthalide	Chuan Xiong	3.226	0.011	0.216	0.022	0.036	190.1	2	0	26.3	3
THSWD00349	Chrysophanol	Chuan Xiong	4.158	0.064	0.135	0.027	0.046	254.06	4	2	74.6	0
THSWD00444	Cnidium lactone	Chuan Xiong	4.328	0.005	0.388	0.005	0.632	194.13	2	1	33.37	3
THSWD00365	(Z)4,5-Dihydro-6,7-trans一dihydroxy-3 -butylidene phthalide	Chuan Xiong	1.664	0.003	0.432	0.015	0.647	224.1	4	3	73.83	2
THSWD00365	(Z)4,5-Dihydro-6,7-cis-dihydroxy-3-butylidene phthalide	Chuan Xiong	1.774	0.003	0.424	0.013	0.592	224.1	4	3	73.83	2
THSWD00448	4,7-Dihydroxy-3-butylphthalide	Chuan Xiong	3.752	0.005	0.016	0.005	0.227	222.09	4	3	73.83	3
THSWD00355	(Z)-6,7-Epoxy-6,7-dihydroligustilide	Chuan Xiong	3.142	0.005	0.253	0.013	0.696	206.09	3	1	45.9	2
THSWD00165	Ferulic acid	Chuan Xiong	1.803	0.047	0.329	0.023	0.345	194.06	4	2	66.76	3
THSWD00273	(Z)-5-Hydroxy-3-butylidene-phthalide	Chuan Xiong	3.264	0.003	0.043	0.013	0.621	204.08	3	2	53.6	2
THSWD00269	7-Hydroxy-3-butylidene-phthalide	Chuan Xiong	3.718	0.004	0.055	0.011	0.633	204.08	3	2	53.6	2
THSWD00376	2-Methoxy-4-(3-methoxy-l-propenyl)-phenol	Chuan Xiong	1.69	0.005	0.45	0.038	0.226	194.09	3	1	38.69	4
THSWD00111	Protocatechuic acid	Chuan Xiong	1.041	0.367	0.185	0.023	0.485	154.03	4	3	77.76	1
THSWD00361	Senkyunolide L	Chuan Xiong	3.089	0.002	0.657	0.007	0.687	242.07	3	2	53.6	2
THSWD00368	Senkyunolide M	Chuan Xiong	2.612	0.003	0.063	0.017	0.669	278.15	4	2	70.67	5
THSWD00477	L-Valine-L-valine anhydride	Chuan Xiong	0.345	0.006	0.574	0.011	0.077	216.15	5	4	95.41	6
THSWD00223	Vitamin A	Chuan Xiong	3.746	0.004	0.282	0.004	0.055	286.23	1	1	20.23	5
THSWD00120	PHB	Chuan Xiong	1.51	0.01	0.314	0.048	0.449	138.03	3	2	57.53	1
THSWD00101	vanillic acid	Chuan Xiong	1.396	0.01	0.439	0.031	0.224	168.04	4	2	66.76	2
THSWD00498	L-Bornyl acetate	Chuan Xiong	3.15	0.485	0.253	0.037	0.142	196.15	2	0	26.3	2
THSWD00519	PENTYLFURAN	Chuan Xiong	3.787	0.642	0.611	0.089	0.077	138.1	1	0	13.14	4
THSWD00531	Terpilene	Chuan Xiong	3.092	0.019	0.451	0.012	0.172	136.13	0	0	0	1
THSWD00090	(R)-p-Menth-1-en-4-ol	Chuan Xiong	3.031	0.681	0.576	0.015	0.075	154.14	1	1	20.23	1
THSWD00261	o-Acetyl-p-cresol	Chuan Xiong	2.514	0.011	0.695	0.02	0.056	150.07	2	1	37.3	1
THSWD00263	49070_FLUKA	Chuan Xiong	4.749	0.554	0.131	0.09	0.109	222.2	1	1	20.23	0
THSWD00349	Crysophanol	Chuan Xiong	4.158	0.064	0.135	0.027	0.046	254.06	4	2	74.6	0
THSWD00076	uracil	Chuan Xiong	-1.268	0.006	0.084	0.013	0.204	112.03	4	2	65.72	0
THSWD00548	EUG	Chuan Xiong	2.251	0.003	0.344	0.024	0.172	150.07	2	1	29.46	2
THSWD00269	3-Butylidene-7-hydroxyphthalide	Chuan Xiong	3.718	0.004	0.055	0.011	0.633	204.08	3	2	53.6	2
THSWD00364	Senkyunolide-K	Chuan Xiong	2.326	0.267	0.356	0.026	0.128	208.11	3	2	49.69	3
THSWD00368	(3Z,6S,7R)-3-butylidene-6-butyryl-7-hydroxy-4,5,6,7-tetrahydroisobenzofuran-1-one	Chuan Xiong	2.612	0.003	0.063	0.017	0.669	278.15	4	2	70.67	5
THSWD00362	Senkyunolide-N	Chuan Xiong	2.096	0.004	0.258	0.011	0.5	226.12	4	3	73.83	3
THSWD00368	Senkyunolide-Q	Chuan Xiong	2.612	0.003	0.063	0.017	0.669	278.15	4	2	70.67	5
THSWD00564	Senkyunolide-R	Chuan Xiong	0.565	0.006	0.349	0.012	0.377	240.1	5	3	90.9	3
THSWD00565	1,1-Diethoxybutane	Chuan Xiong	2.209	0.012	0.492	0.043	0.02	146.13	2	0	18.46	6
THSWD00099	BdPh	Chuan Xiong	3.377	0.089	0.336	0.008	0.242	188.08	2	0	26.3	2
THSWD00099	(Z)-Ligustilide	Chuan Xiong	3.703	0.003	0.189	0.009	0.694	188.08	2	1	33.37	2
THSWD00585	(1S,4R,5R)-1-isopropyl-4-methyl-4-bicyclo[3.1.0]hexanol	Chuan Xiong	2.214	0.04	0.284	0.024	0.068	154.14	1	1	20.23	1
THSWD00587	1,3,8-p-Menthatriene	Chuan Xiong	3.158	0.002	0.366	0.031	0.633	134.11	0	0	0	1
THSWD00591	(2R,4aR)-2-isopropenyl-4a,8-dimethyl-2,3,4,5,6,7-hexahydro-1H-phthalene	Chuan Xiong	4.743	0.698	0.403	0.026	0.14	204.19	0	0	0	1
THSWD00592	1,5,5-trimethyl-6-methylenecyclohexene	Chuan Xiong	4.149	0.004	0.383	0.026	0.671	136.13	0	0	0	0
THSWD00593	Isobutyrophenone	Chuan Xiong	2.646	0.023	0.335	0.022	0.025	148.09	1	0	17.07	2
THSWD00594	Myricanone	Chuan Xiong	3.359	0.271	0.024	0.149	0.282	356.16	5	2	75.99	2
THSWD00273	senkyunolide-C	Chuan Xiong	3.264	0.003	0.043	0.013	0.621	204.08	3	2	53.6	2
THSWD00275	senkyunolide-E	Chuan Xiong	2.136	0.002	0.142	0.005	0.628	204.08	3	1	50.44	3
THSWD00605	senkyunolide-F	Chuan Xiong	2.734	0.002	0.045	0.011	0.668	206.09	3	1	50.44	2
THSWD00362	senkyunolide-J	Chuan Xiong	2.096	0.004	0.258	0.011	0.5	226.12	4	3	73.83	3
THSWD00611	sipic acid	Chuan Xiong	1.572	0.189	0.271	0.018	0.363	224.07	5	2	75.99	4
THSWD00384	1H-Cycloprop(e)azulen-7-ol, decahydro-1,1,7-trimethyl-4-methylene-, (1aR-(1aalpha,4aalpha,7beta,7abeta,7balpha))-	Chuan Xiong	4.223	0.029	0.068	0.02	0.266	220.18	1	1	20.23	0
THSWD00370	methyl 2-pentanoylbenzoate	Chuan Xiong	3.118	0.007	0.611	0.063	0.036	220.11	3	0	43.37	6
THSWD00625	WLN: T5OJ BVO1	Chuan Xiong	1.112	0.007	0.694	0.107	0.058	126.03	3	0	39.44	2
THSWD00631	3(S)-3-Butyl-4,5-dihydrophthalide	Chuan Xiong	4.328	0.005	0.388	0.005	0.632	194.13	2	1	33.37	3
THSWD00584	trans-Piperitol	Chuan Xiong	3.009	0.238	0.34	0.015	0.348	154.14	1	1	20.23	1
THSWD00448	4,7-Dihydroxy-3-butylphthalide	Chuan Xiong	3.752	0.005	0.016	0.005	0.227	222.09	4	3	73.83	3
THSWD00637	4-iodoindoline	Chuan Xiong	3.197	0.004	0.656	0.028	0.211	244.97	1	1	12.03	0
THSWD00639	4-hydroxy-3-butylphthalide	Chuan Xiong	3.21	0.023	0.383	0.015	0.222	206.09	3	1	46.53	3
THSWD00277	(6R)-6-butylcyclohepta-1,4-diene	Chuan Xiong	4.858	0.004	0.545	0.008	0.022	150.14	0	0	0	3
THSWD00340	dl-3n-butylphthalide	Chuan Xiong	3.491	0.026	0.216	0.033	0.22	190.1	2	0	26.3	3
THSWD00650	Coniferylfcrulate	Chuan Xiong	3.089	0.054	0.247	0.517	0.203	356.13	6	2	85.22	8
THSWD00651	Cerulignol	Chuan Xiong	2.836	0.446	0.446	0.044	0.054	166.1	2	1	29.46	3
THSWD00656	L-valyl-L-valinc-achydride	Chuan Xiong	0.978	0.015	0.371	0.02	0.25	214.17	4	4	86.18	6
THSWD00365	(3Z,6S,7S)-3-butylidene-6,7-dihydroxy-4,5,6,7-tetrahydroisobenzofuran-1-one	Chuan Xiong	1.87	0.005	0.327	0.019	0.567	224.1	4	3	73.83	2
THSWD00672	BenzoicAcid	Di Huang	1.957	0.003	0.436	0.052	0.473	122.04	2	1	37.3	1
THSWD00691	Sumiki'sAcid	Di Huang	0.405	0.178	0.173	0.044	0.106	142.03	4	2	70.67	2
THSWD00103	SuccinicAcid	Di Huang	-0.439	0.002	0.254	0.004	0.123	118.03	4	2	74.6	3
THSWD00694	SalicylicAcid	Di Huang	2.221	0.008	0.456	0.048	0.594	138.03	3	2	57.53	1
THSWD00111	ProtocatechuicAcid	Di Huang	1.041	0.367	0.185	0.023	0.485	154.03	4	3	77.76	1
THSWD00116	PhthalicAcid	Di Huang	1.187	0.005	0.399	0.108	0.361	166.03	4	2	74.6	2
THSWD00120	Paraben	Di Huang	1.51	0.01	0.314	0.048	0.449	138.03	3	2	57.53	1
THSWD00706	L-Phenylalanine	Di Huang	-1.507	0.001	0.524	0.093	0.193	165.08	3	3	63.32	3
THSWD00710	Hypoxanthine	Di Huang	-0.833	0.056	0.094	0.046	0.315	136.04	5	2	74.43	0
THSWD00160	Gamma-AminobutyricAcid	Di Huang	-2.926	0.002	0.517	0.016	0.147	103.06	3	3	63.32	3
THSWD00165	FerulicAcid	Di Huang	1.803	0.047	0.329	0.023	0.345	194.06	4	2	66.76	3
THSWD00170	Elemicin	Di Huang	2.665	0.015	0.374	0.018	0.051	192.08	3	0	27.69	3
THSWD00718	Dihydrochelerythrine	Di Huang	4.971	0.004	0.264	0.321	0.107	349.13	5	0	40.16	2
THSWD00103	succinic acid	Di Huang	-0.439	0.002	0.254	0.004	0.123	118.03	4	2	74.6	3
THSWD00165	FER	Di Huang	1.803	0.047	0.329	0.023	0.345	194.06	4	2	66.76	3
THSWD00691	Sumiki's acid	Di Huang	0.405	0.178	0.173	0.044	0.106	142.03	4	2	70.67	2
THSWD00743	catapol_qt	Di Huang	-0.579	0.004	0.486	0.036	0.314	200.07	5	3	82.45	1
THSWD00765	jioglutin C	Di Huang	-0.232	0.005	0.296	0.043	0.263	232.09	6	3	88.38	1
THSWD00767	jioglutin E	Di Huang	0.301	0.004	0.304	0.032	0.303	232.13	5	2	68.15	2
THSWD00768	jioglutolide	Di Huang	0.122	0.009	0.632	0.046	0.102	186.09	4	2	66.76	0
THSWD00779	Rehmaglutin B	Di Huang	0.36	0.004	0.669	0.029	0.308	236.05	5	3	79.15	0
THSWD00780	(3aS,4R,6aS)-4-hydroxy-6,6a-dimethylol-3a,4-dihydro-3H-cyclopenta[d]furan-2-one	Di Huang	-1.09	0.112	0.383	0.022	0.132	200.07	5	3	86.99	2
THSWD00783	Rehmaionoside C	Di Huang	0.235	0.036	0.114	0.094	0.045	388.21	8	5	136.68	5
THSWD00787	(3R)-2,6,6-trimethyl-3-[(2R,3R,4S,5S,6R)-3,4,5-trihydroxy-6-(hydroxymethyl)oxan-2-yl]oxycyclohexene-1-carboxylic acid	Di Huang	0.204	0.006	0.156	0.021	0.209	346.16	8	5	136.68	4
THSWD00789	Rehmaglutin A	Di Huang	0.214	0.009	0.56	0.044	0.199	202.08	5	3	79.15	0
THSWD00672	BenzoicAcid	Bai Shao	1.957	0.003	0.436	0.052	0.473	122.04	2	1	37.3	1
THSWD00808	PaeonilactoneB	Bai Shao	0.334	0.167	0.61	0.009	0.195	196.07	4	1	63.6	0
THSWD00812	Palbinone	Bai Shao	3.157	0.025	0.057	0.003	0.024	358.21	4	1	71.44	0
THSWD00816	L-Α-Amino-Δ-HydroxyvalericAcid	Bai Shao	-3.134	0.004	0.599	0.02	0.059	133.07	4	4	83.55	4
THSWD00817	PyrethrinIi	Bai Shao	3.904	0.443	0.077	0.01	0.46	372.19	5	0	69.67	10
THSWD00672	BenzoicAcid	Bai Shao	1.957	0.003	0.436	0.052	0.473	122.04	2	1	37.3	1
THSWD00833	Paeonol	Bai Shao	2.168	0.004	0.558	0.036	0.047	166.06	3	1	46.53	2
THSWD00706	Phenvlalanine	Bai Shao	-1.507	0.001	0.524	0.093	0.193	165.08	3	3	63.32	3
THSWD00817	Pyrethrin Ⅱ	Bai Shao	3.384	0.008	0.09	0.003	0.226	372.19	5	0	69.67	10
THSWD00672	BOX	Bai Shao	1.957	0.003	0.436	0.052	0.473	122.04	2	1	37.3	1
THSWD00833	paeonol	Bai Shao	2.168	0.004	0.558	0.036	0.047	166.06	3	1	46.53	2
THSWD00867	Cedrol	Bai Shao	4.197	0.265	0.128	0.016	0.111	222.2	1	1	20.23	0
THSWD00694	salicylic acid	Bai Shao	2.221	0.008	0.456	0.048	0.594	138.03	3	2	57.53	1
THSWD00880	9-methylenefluorene	Bai Shao	3.698	0.617	0.526	0.338	0.121	178.08	0	0	0	0
THSWD00882	BU3	Bai Shao	0.007	0.002	0.238	0.021	0.026	90.07	2	2	40.46	1
THSWD00886	()-trans-Myrtanol	Bai Shao	3.179	0.003	0.281	0.019	0.125	154.14	1	1	20.23	1
THSWD00891	3β,23-dihydroxy-olea-11,13(18)-dien-28-oic acid	Bai Shao	4.957	0.004	0.38	0.043	0.404	470.34	4	3	77.76	2
THSWD00895	Methylgallate	Bai Shao	1.033	0.323	0.154	0.021	0.045	184.04	5	3	86.99	2
THSWD00898	(Z)-(1S,5R)-beta-pinen-10-yl-beta-vicianoside_qt	Bai Shao	2.581	0.005	0.516	0.036	0.06	152.12	1	0	17.07	1
THSWD00812	(3S,5R,8R,9R,10S,14S)-3,17-dihydroxy-4,4,8,10,14-pentamethyl-2,3,5,6,7,9-hexahydro-1H-cyclopenta[a]phenthrene-15,16-dione	Bai Shao	3.157	0.025	0.057	0.003	0.024	358.21	4	1	71.44	0
THSWD00808	(3aR,6S,7aR)-6-hydroxy-6-methyl-3-methylene-3a,4,7,7a-tetrahydrobenzofuran-2,5-dione	Bai Shao	0.334	0.167	0.61	0.009	0.195	196.07	4	1	63.6	0
THSWD00943	Methyl-Α-D-Fructofuranoside	Tao Ren	-1.807	0.081	0.266	0.129	0.09	194.08	6	4	99.38	3
THSWD00949	Wogonin	Tao Ren	3.486	0.008	0.012	0.02	0.085	284.07	5	2	79.9	2
THSWD00951	OroxylinA	Tao Ren	3.439	0.038	0.017	0.067	0.058	284.07	5	2	79.9	2
THSWD00943	Methyl-α-D-fructofuranoside	Tao Ren	-1.807	0.081	0.266	0.129	0.09	194.08	6	4	99.38	3
THSWD00963	cis-p-Coumarate	Tao Ren	1.923	0.004	0.29	0.025	0.673	164.05	3	2	57.53	2
THSWD00980	RMN	Tao Ren	0.65	0.003	0.508	0.012	0.099	152.05	3	2	57.53	2
THSWD00984	(2S,3R,4S,5S,6R)-2-(benzyloxy)-6-methylol-tetrahydropyran-3,4,5-triol	Tao Ren	-0.105	0.037	0.295	0.17	0.047	270.11	6	4	99.38	4
THSWD00984	Benzyl glucopyranoside	Tao Ren	-0.021	0.561	0.334	0.112	0.042	270.11	6	4	99.38	4
THSWD00943	Methyl-alpha-D-fructofuranoside	Tao Ren	-1.807	0.081	0.266	0.129	0.09	194.08	6	4	99.38	3
THSWD00999	Gibberellin A44	Tao Ren	1.877	0.619	0.643	0.011	0.584	346.18	5	2	83.83	1
THSWD01004	MGL	Tao Ren	-1.766	0.019	0.3	0.074	0.063	194.08	6	4	99.38	2
THSWD01012	(2S)-2-phenyl-2-[(2S,3R,4S,5S,6R)-3,4,5-trihydroxy-6-(hydroxymethyl)oxan-2-yl]oxyacetic acid	Tao Ren	-0.478	0.011	0.307	0.026	0.072	314.1	8	5	136.68	5
THSWD01013	prusin	Tao Ren	-0.324	0.008	0.289	0.016	0.675	295.11	7	4	123.17	4
THSWD01015	[(2S,3R,4S,5S,6R)-3,4,5-trihydroxy-6-(hydroxymethyl)oxan-2-yl] (E)-3-(4-hydroxyphenyl)prop-2-enoate	Tao Ren	-0.047	0.07	0.385	0.053	0.065	326.1	8	5	136.68	5
THSWD01019	Populoside_qt	Tao Ren	2.793	0.101	0.081	0.018	0.1	286.08	5	3	86.99	5
THSWD01021	Salireposide_qt	Tao Ren	2.792	0.143	0.406	0.04	0.064	244.07	4	2	66.76	4
THSWD00963	CoumaricAcid	Hong Hua	1.923	0.004	0.29	0.025	0.673	164.05	3	2	57.53	2
THSWD01039	4-Hydroxybenzaldehyde	Hong Hua	1.122	0.21	0.307	0.033	0.03	122.04	2	1	37.3	1
THSWD01043	4-Hydroxyacetophenone	Hong Hua	1.24	0.004	0.218	0.04	0.033	136.05	2	1	37.3	1
THSWD01044	1,11Z-Tridecadiene-3,5,7,9-Tetrayne	Hong Hua	4.807	0.014	0	0	0.541	164.06	0	0	0	0
THSWD01046	(E,Z)-1,3,5-Tridecatriene-7,9,11-Triyne	Hong Hua	4.635	0.003	0.003	0.003	0.654	166.08	0	0	0	2
THSWD01046	(E,E)-1,3,5-Tridecatriene-7,9,11-Triyne	Hong Hua	3.908	0.004	0.001	0.001	0.417	166.08	0	0	0	2
THSWD01049	OnjixanthoneIi	Hong Hua	2.07	0.006	0.009	0.032	0.07	304.06	7	3	109.36	2
THSWD01050	OnjixanthoneI	Hong Hua	2.473	0.002	0.061	0.087	0.116	302.08	6	1	78.13	3
THSWD00101	VanillicAcid	Hong Hua	1.396	0.01	0.439	0.031	0.224	168.04	4	2	66.76	2
THSWD01071	Syringin	Hong Hua	-0.437	0.009	0.468	0.163	0.216	372.14	9	5	138.07	7
THSWD00120	Paraben	Hong Hua	1.51	0.01	0.314	0.048	0.449	138.03	3	2	57.53	1
THSWD00833	Paeonol	Hong Hua	2.168	0.004	0.558	0.036	0.047	166.06	3	1	46.53	2
THSWD01083	Matairesinol	Hong Hua	2.795	0.012	0.046	0.184	0.323	358.14	6	2	85.22	6
THSWD00165	FerulicAcid	Hong Hua	1.803	0.047	0.329	0.023	0.345	194.06	4	2	66.76	3
THSWD00170	Elemicin	Hong Hua	2.665	0.015	0.374	0.018	0.051	192.08	3	0	27.69	3
THSWD01050	Onjixanthone Ⅰ	Hong Hua	2.473	0.002	0.061	0.087	0.116	302.08	6	1	78.13	3
THSWD01049	Onjixanthone Ⅱ	Hong Hua	2.07	0.006	0.009	0.032	0.07	304.06	7	3	109.36	2
THSWD01112	L-Lysin	Hong Hua	-3.603	0.003	0.294	0.039	0.073	146.11	4	5	89.34	5
THSWD01124	HCI	Hong Hua	1.786	0.075	0.356	0.035	0.232	150.07	2	1	37.3	3
THSWD00103	succinic acid	Hong Hua	-0.439	0.002	0.254	0.004	0.123	118.03	4	2	74.6	3
THSWD01071	Syrigin	Hong Hua	-0.437	0.009	0.468	0.163	0.216	372.14	9	5	138.07	7
THSWD00165	FER	Hong Hua	1.803	0.047	0.329	0.023	0.345	194.06	4	2	66.76	3
THSWD01133	(+)-Syringaresinol	Hong Hua	2.395	0.007	0.229	0.409	0.182	418.16	8	2	95.84	6
THSWD00984	Benzyl glucopyranoside	Hong Hua	-0.021	0.561	0.334	0.112	0.042	270.11	6	4	99.38	4
THSWD00694	salicylic acid	Hong Hua	2.221	0.008	0.456	0.048	0.594	138.03	3	2	57.53	1
THSWD01182	beta-Ionone	Hong Hua	3.535	0.029	0.107	0.029	0.358	192.15	1	0	17.07	2
THSWD01184	(E)-1,3-Tridecadiene-5,7,9,11-tetrayne	Hong Hua	4.529	0.007	0.001	0	0.318	164.06	0	0	0	1
THSWD01189	Ethone	Hong Hua	1.377	0.005	0.661	0.039	0.016	148.11	3	0	27.69	6
THSWD01205	lign	Hong Hua	3.044	0.021	0.021	0.088	0.065	458.19	8	2	95.84	9
THSWD01133	lirioresinol-A	Hong Hua	1.862	0.011	0.037	0.193	0.233	404.15	8	3	106.84	5
THSWD01207	junipene	Hong Hua	4.971	0.221	0.35	0.107	0.217	204.19	0	0	0	0
THSWD00706	D-Phenylalanine	Hong Hua	-1.507	0.001	0.524	0.093	0.193	165.08	3	3	63.32	3
THSWD00817	Pyrethrin II	Hong Hua	3.813	0.075	0.063	0.005	0.607	372.19	5	0	69.67	10
THSWD01231	Vomifoliol	Hong Hua	1.202	0.007	0.665	0.03	0.418	224.14	3	2	57.53	2
THSWD01236	C08464	Hong Hua	4.947	0.633	0	0	0.224	162.05	0	0	0	0
THSWD01240	(4S)-4-hydroxy-3,5,5-trimethyl-4-[(E,3R)-3-[(2R,3R,4S,5S,6R)-3,4,5-trihydroxy-6-(hydroxymethyl)tetrahydropyran-2-yl]oxybut-1-enyl]cyclohex-2-en-1-one	Hong Hua	0.382	0.017	0.111	0.035	0.253	386.19	8	5	136.68	5
THSWD01046	7-Chloro-2,4-quinolinedicarboxylic acid	Hong Hua	3.908	0.004	0.001	0.001	0.417	166.08	0	0	0	2
THSWD01255	L-2-Amino-3-(5-hydroxyindolyl)propionic acid	Hong Hua	-1.906	0.002	0.345	0.072	0.098	220.08	5	5	99.34	3
THSWD01266	7,8-dimethyl-1H-pyrimido[5,6-g]quinoxaline-2,4-dione	Hong Hua	0.78	0.005	0.087	0.349	0.694	242.08	6	2	91.5	0
THSWD01269	Hydroxybenzoyl-coumaricanhydride	Hong Hua	4.204	0.662	0.018	0.027	0.321	456.08	8	3	138.2	6
THSWD01044	1,11(Z)-Tridecadien-3,5,7,9-tetrayne	Hong Hua	4.692	0.096	0	0	0.343	164.06	0	0	0	0
THSWD01281	[(Z)-dec-8-en-4,6-diynyl] 3-methylbutanoate	Hong Hua	4.242	0.034	0.016	0.002	0.429	232.15	2	0	26.3	6
THSWD01292	Cumalic acid	Hong Hua	0.44	0.03	0.282	0.036	0.358	140.01	4	1	67.51	1
THSWD01294	deca-4,6-diynyl 3-methylbutanoate	Hong Hua	4.546	0.083	0.02	0.008	0.076	234.16	2	0	26.3	7

## Sheet: Table S3
Table S3. Target prediction results of filtered compounds.
Compound ID	Target Count
THSWD00001	138
THSWD00006	88
THSWD00011	118
THSWD00018	139
THSWD00021	109
THSWD00027	134
THSWD00045	126
THSWD00059	126
THSWD00062	124
THSWD00064	112
THSWD00066	114
THSWD00067	146
THSWD00076	81
THSWD00078	115
THSWD00084	118
THSWD00090	126
THSWD00099	111
THSWD00101	103
THSWD00103	82
THSWD00106	44
THSWD00107	139
THSWD00108	113
THSWD00111	105
THSWD00114	107
THSWD00116	84
THSWD00119	113
THSWD00120	104
THSWD00121	114
THSWD00128	113
THSWD00130	14
THSWD00131	89
THSWD00134	109
THSWD00140	112
THSWD00141	14
THSWD00142	129
THSWD00158	113
THSWD00159	25
THSWD00160	81
THSWD00165	119
THSWD00166	109
THSWD00167	124
THSWD00170	118
THSWD00173	120
THSWD00177	33
THSWD00189	124
THSWD00197	110
THSWD00221	11
THSWD00223	119
THSWD00261	127
THSWD00263	112
THSWD00264	112
THSWD00267	107
THSWD00269	148
THSWD00273	109
THSWD00275	119
THSWD00277	79
THSWD00293	121
THSWD00302	40
THSWD00336	113
THSWD00340	131
THSWD00346	50
THSWD00349	138
THSWD00353	43
THSWD00355	118
THSWD00357	15
THSWD00360	129
THSWD00361	120
THSWD00362	94
THSWD00364	148
THSWD00365	23
THSWD00368	117
THSWD00370	128
THSWD00376	51
THSWD00384	121
THSWD00387	118
THSWD00411	113
THSWD00412	16
THSWD00444	160
THSWD00448	136
THSWD00477	10
THSWD00498	128
THSWD00519	110
THSWD00531	62
THSWD00548	124
THSWD00564	20
THSWD00565	112
THSWD00584	134
THSWD00585	114
THSWD00587	57
THSWD00591	113
THSWD00592	83
THSWD00593	111
THSWD00594	120
THSWD00605	119
THSWD00611	124
THSWD00625	40
THSWD00631	158
THSWD00637	108
THSWD00639	136
THSWD00650	122
THSWD00651	124
THSWD00656	116
THSWD00672	88
THSWD00691	41
THSWD00694	110
THSWD00706	120
THSWD00710	28
THSWD00718	112
THSWD00743	110
THSWD00765	122
THSWD00767	14
THSWD00768	126
THSWD00779	114
THSWD00780	144
THSWD00783	38
THSWD00787	135
THSWD00789	121
THSWD00808	140
THSWD00812	113
THSWD00816	114
THSWD00817	158
THSWD00833	123
THSWD00867	116
THSWD00880	42
THSWD00882	37
THSWD00886	122
THSWD00891	143
THSWD00895	103
THSWD00898	114
THSWD00943	119
THSWD00949	143
THSWD00951	145
THSWD00963	113
THSWD00980	117
THSWD00984	112
THSWD00999	125
THSWD01004	117
THSWD01012	115
THSWD01013	117
THSWD01015	108
THSWD01019	109
THSWD01021	122
THSWD01039	109
THSWD01043	122
THSWD01044	13
THSWD01046	36
THSWD01049	123
THSWD01050	129
THSWD01071	110
THSWD01083	145
THSWD01112	126
THSWD01124	120
THSWD01133	114
THSWD01182	119
THSWD01184	11
THSWD01189	51
THSWD01205	128
THSWD01207	32
THSWD01231	68
THSWD01236	10
THSWD01240	132
THSWD01255	149
THSWD01266	123
THSWD01269	116
THSWD01281	118
THSWD01292	74
THSWD01294	118

## Sheet: Table S4
Table S4. Detailed information on the stroke pathogenic genes.
Gene Symbol	Disease Name	PubMed ID
A2M	Cerebrovascular accident	29342131
A2M	Cerebrovascular accident	17403113
A2M	Ischemic stroke	17403113
SERPINA3	Cerebrovascular accident	10978037
SERPINA3	Cerebrovascular accident	11692021
SERPINA3	Cerebrovascular accident	15935385
SERPINA3	Cerebrovascular accident	11692021
SERPINA3	Ischemic stroke	10978037
SERPINA3	Ischemic stroke	11692021
SERPINA3	Ischemic stroke	19959196
ABCA1	Cerebrovascular accident	28028143
ABCA1	Cerebrovascular accident	16806540
ABCA1	Cerebrovascular accident	30828007
ABCA1	Cerebrovascular accident	30373276
ABCA1	Cerebrovascular accident	16446539
ABCA1	Cerebrovascular accident	25961151
ABCA1	Ischemic stroke	30828007
ABCA1	Ischemic stroke	17553166
ABCA1	Ischemic stroke	31487778
ABCA1	Ischemic stroke	24157307
ABCA1	Ischemic stroke	28865324
ABCA1	Cardioembolic stroke	25961151
ABCA4	Ischemic stroke	25890853
ABO	Cerebrovascular accident	29531354
ABO	Cerebrovascular accident	26908601
ABO	Cerebrovascular accident	19036074
ABO	Cerebrovascular accident	26924317
ABO	Cerebrovascular accident	22482829
ABO	Acute Cerebrovascular Accidents	29531354
ABO	Ischemic stroke	22482829
ABO	Ischemic stroke	27542834
ABO	Ischemic stroke	28495826
ABO	Ischemic stroke	28984382
ABO	Ischemic stroke	24449362
ABO	Ischemic stroke	26908601
ABO	Ischemic stroke	23381943
ABO	Cardioembolic stroke	23381943
ABO	Cardioembolic stroke	26935894
ACACA	Cerebrovascular accident	31177975
ACACA	Ischemic stroke	31177975
ACAT1	Post stroke depression	29028593
ASIC1	Cerebrovascular accident	17984098
ACHE	Cerebrovascular accident	23305304
ACHE	Cerebrovascular accident	28259857
ACHE	Cerebrovascular accident	20464061
ACHE	Cerebrovascular accident	29706487
ACHE	Cerebrovascular accident	28963051
ACHE	Ischemic stroke	29706487
ACHE	Ischemic stroke	31578769
ACR	Cerebrovascular accident	31630189
ACR	Cerebrovascular accident	17439930
ACOX1	Cerebrovascular accident	29765501
ACP5	Ischemic stroke	30778327
ACTA2	Cerebrovascular accident	27176728
ACTA2	Cerebrovascular accident	24353327
ACTA2	Cerebrovascular accident	24293535
ACTA2	Cerebrovascular accident	21248741
ACTA2	Cerebrovascular accident	29202781
ACTA2	Ischemic stroke	19409525
ACTA2	Ischemic stroke	30300893
ACTA2	Ischemic stroke	30079825
ACTA2	Neonatal stroke	22752479
ACTB	Cerebrovascular accident	31131433
ACTB	Cerebrovascular accident	31578282
ACTB	Cerebrovascular accident	29338614
ACTB	Cerebrovascular accident	28490769
ACTB	Cerebrovascular accident	30824574
ACTB	Cerebrovascular accident	29941816
ACTB	Cerebrovascular accident	31327802
ACTB	Cerebrovascular accident	21248741
ACTB	Cerebrovascular accident	29844196
ACTB	Ischemic stroke	31327802
ACTB	Thromboembolic stroke	28430966
ACTG1	Ischemic stroke	19959196
ACTG2	Ischemic stroke	19959196
ACVRL1	Cerebrovascular accident	19553198
ACYP2	Ischemic stroke	27686078
ADAM10	Cerebrovascular accident	28620033
ADCY9	Cerebrovascular accident	21515823
ADCYAP1	Cerebrovascular accident	30513524
ADCYAP1	Cerebrovascular accident	18483879
ADCYAP1	Ischemic stroke	30513524
ADD1	Cerebrovascular accident	14684671
ADD1	Cerebrovascular accident	11283377
ADD1	Cerebrovascular accident	15301563
ADD1	Cerebrovascular accident	21194526
ADD1	Cerebrovascular accident	11926892
ADD1	Cerebrovascular accident	18458162
ADD1	Cerebrovascular accident	15699449
ADD1	Cerebrovascular accident	17189961
ADD1	Cerebrovascular accident	11926892
ADD1	Ischemic stroke	23540412
ADD1	Ischemic stroke	21194526
ADH1B	Cerebrovascular accident	25011450
ADH1B	Cerebrovascular accident	22363810
ADH1B	Cerebrovascular accident	22155604
ADH1C	Cerebrovascular accident	14726542
ADH1C	Cerebrovascular accident	22363810
ADM	Cerebrovascular accident	21695352
ADM	Cerebrovascular accident	21695352
ADM	Cerebrovascular accident	26542692
ADM	Cerebrovascular accident	31439414
ADM	Cerebrovascular accident	28904253
ADM	Cerebrovascular accident	15361766
ADM	Cerebrovascular accident	23968191
ADM	Cerebrovascular accident	16384868
ADM	Ischemic stroke	23968191
ADM	Ischemic stroke	21695352
ADORA1	Infarction, Middle Cerebral Artery	23437309
ADORA2A	Cerebrovascular accident	30931525
ADORA2A	Thromboembolic stroke	30931525
PARP1	Cerebrovascular accident	26339143
PARP1	Cerebrovascular accident	31792665
PARP1	Cerebrovascular accident	19087198
PARP1	Cerebrovascular accident	10657571
PARP1	Cerebrovascular accident	25280774
PARP1	Cerebrovascular accident	29290984
PARP1	Cerebrovascular accident	30260276
PARP1	Cerebrovascular accident	19087198
PARP1	Infarction, Middle Cerebral Artery	25882840
PARP1	Infarction, Middle Cerebral Artery	23143152
PARP1	Ischemic stroke	30260276
PARP1	Ischemic stroke	28370165
PARP1	Ischemic stroke	29709770
PARP1	Ischemic stroke	29383691
ADRA1A	Ischemic stroke	25937634
ADRA2A	Ischemic stroke	22560155
ADRA2B	Cerebrovascular accident	22560155
ADRA2B	Ischemic stroke	22560155
ADRA2B	Ischemic stroke	25937634
ADRA2C	Ischemic stroke	22560155
ADRB1	Cerebrovascular accident	18615004
ADRB1	Ischemic stroke	25510377
ADRB2	Cerebrovascular accident	17600229
ADRB2	Cerebrovascular accident	18615004
ADRB2	Cerebrovascular accident	19190821
ADRB2	Cerebrovascular accident	17531924
ADRB2	Cerebrovascular accident	14615367
ADRB2	Cerebrovascular accident	31138227
ADRB2	Cerebrovascular accident	18219297
ADRB2	Ischemic stroke	31138227
ADRB2	Ischemic stroke	17531924
GRK2	Cerebrovascular accident	29601376
GRK2	Cerebrovascular accident	22196842
AP2B1	Infarction, Middle Cerebral Artery	19240038
AGA	Myocardial infarction, stroke	26062019
ACAN	Cerebrovascular accident	24664200
AGER	Cerebrovascular accident	25042092
AGER	Cerebrovascular accident	16728681
AGER	Cerebrovascular accident	29540615
AGER	Cerebrovascular accident	23252485
AGER	Cerebrovascular accident	19071026
AGER	Cerebrovascular accident	23288172
AGER	Cerebrovascular accident	19005067
AGER	Cerebrovascular accident	24107402
AGER	Cerebrovascular accident	30900719
AGER	Cerebrovascular accident	26429324
AGER	Cerebrovascular accident	21683770
AGER	Central post-stroke pain	29476751
AGER	Infarction, Middle Cerebral Artery	24211797
AGER	Ischemic stroke	24107402
AGER	Ischemic stroke	29245967
AGER	Ischemic stroke	23252485
AGER	Ischemic stroke	27930580
AGER	Ischemic stroke	29054968
AGER	Ischemic stroke	16728681
AGRP	Cerebrovascular accident	28478736
AGT	Cerebrovascular accident	24020479
AGT	Cerebrovascular accident	30576317
AGT	Cerebrovascular accident	29190633
AGT	Cerebrovascular accident	23266545
AGT	Cerebrovascular accident	19473121
AGT	Cerebrovascular accident	20300047
AGT	Cerebrovascular accident	24732371
AGT	Cerebrovascular accident	17299437
AGT	Cerebrovascular accident	21124781
AGT	Cerebrovascular accident	14643574
AGT	Cerebrovascular accident	14643574
AGT	Cerebrovascular accident	31200003
AGT	Cerebrovascular accident	18363708
AGT	Cerebrovascular accident	30570091
AGT	Cerebrovascular accident	31127489
AGT	Cerebrovascular accident	17299437
AGT	Cerebrovascular accident	30521887
AGT	Cerebrovascular accident	30409744
AGT	Cerebrovascular accident	11754397
AGT	Cerebrovascular accident	25652270
AGT	Cerebrovascular accident	26588586
AGT	Cerebrovascular accident	25819272
AGT	Thrombotic stroke	7660418
AGT	Infarction, Middle Cerebral Artery	24090950
AGT	Ischemic stroke	25944852
AGT	Ischemic stroke	19759335
AGT	Ischemic stroke	22800767
AGT	Ischemic stroke	28760411
AGT	Ischemic stroke	17689084
AGT	Ischemic stroke	30521887
AGT	Ischemic stroke	29500223
AGT	Ischemic stroke	18551012
AGT	Ischemic stroke	28566152
AGT	Ischemic stroke	30409744
AGT	Ischemic stroke	30219484
AGT	Ischemic stroke	19473121
AGT	Ischemic stroke	24020479
AGT	Ischemic stroke	23790236
AGTR1	Cerebrovascular accident	18347611
AGTR1	Cerebrovascular accident	17522061
AGTR1	Cerebrovascular accident	30103772
AGTR1	Cerebrovascular accident	19706421
AGTR1	Cerebrovascular accident	17726226
AGTR1	Cerebrovascular accident	17586411
AGTR1	Cerebrovascular accident	21986569
AGTR1	Cerebrovascular accident	17220293
AGTR1	Cerebrovascular accident	16691016
AGTR1	Cerebrovascular accident	24020479
AGTR1	Cerebrovascular accident	31849284
AGTR1	Cerebrovascular accident	18551012
AGTR1	Cerebrovascular accident	17586411
AGTR1	Acute Cerebrovascular Accidents	23480670
AGTR1	Ischemic stroke	31721599
AGTR1	Ischemic stroke	16775386
AGTR1	Ischemic stroke	17726226
AGTR1	Ischemic stroke	21986569
AGTR1	Ischemic stroke	16691016
AGTR1	Ischemic stroke	28669009
AGTR1	Ischemic stroke	17702963
AGTR1	Ischemic stroke	24981111
AGTR1	Ischemic stroke	18551012
AGTR1	Ischemic stroke	28566152
AGTR1	Ischemic stroke	15480097
AGTR1	Ischemic stroke	16787209
AGTR2	Cerebrovascular accident	30076526
AGTR2	Cerebrovascular accident	30822121
AGTR2	Cerebrovascular accident	28671997
AGTR2	Cerebrovascular accident	19246705
AGTR2	Cerebrovascular accident	29068929
AGTR2	Cerebrovascular accident	18347611
AGTR2	Ischemic stroke	30822121
AGTR2	Ischemic stroke	28671997
APLNR	Cerebrovascular accident	29296197
APLNR	Cerebrovascular accident	19680269
APLNR	Ischemic stroke	28648959
APLNR	Ischemic stroke	28167898
AHR	Cerebrovascular accident	25359166
AHR	Cerebrovascular accident	31606043
AHR	Cerebrovascular accident	31470811
AHR	Acute Cerebrovascular Accidents	31606043
AHSG	Cerebrovascular accident	19029462
AHSG	Ischemic stroke	23907641
AHSG	Ischemic stroke	20031641
AIF1	Cerebrovascular accident	27514013
AK1	Infarction, Middle Cerebral Artery	16468349
AKT1	Cerebrovascular accident	29336875
AKT1	Cerebrovascular accident	31127489
ALB	Cerebrovascular accident	30458203
ALB	Cerebrovascular accident	30409781
ALB	Cerebrovascular accident	17270091
ALB	Cerebrovascular accident	9767548
ALB	Cerebrovascular accident	14514741
ALB	Cerebrovascular accident	16809570
ALB	Cerebrovascular accident	28988219
ALB	Cerebrovascular accident	28593656
ALB	Cerebrovascular accident	31498021
ALB	Cerebrovascular accident	30930241
ALB	Cerebrovascular accident	30249938
ALB	Cerebrovascular accident	29386475
ALB	Cerebrovascular accident	27593522
ALB	Cerebrovascular accident	30464134
ALB	Cerebrovascular accident	29680945
ALB	Cerebrovascular accident	31047019
ALB	Cerebrovascular accident	29800067
ALB	Cerebrovascular accident	30786950
ALB	Cerebrovascular accident	30659754
ALB	Cerebrovascular accident	29573083
ALB	Cerebrovascular accident	16174931
ALB	Cerebrovascular accident	31461209
ALB	Cerebrovascular accident	30114508
ALB	Cerebrovascular accident	30864968
ALB	Acute Cerebrovascular Accidents	14514741
ALB	Acute Cerebrovascular Accidents	16174931
ALB	Acute Cerebrovascular Accidents	17270091
ALB	Acute Cerebrovascular Accidents	16809570
ALB	Acute Cerebrovascular Accidents	28798356
ALB	Acute Cerebrovascular Accidents	27629275
ALB	Acute Cerebrovascular Accidents	29959336
ALB	Ischemic stroke	31499517
ALB	Ischemic stroke	29627170
ALB	Cardioembolic stroke	29627170
ALB	Cardioembolic stroke	28439774
ALB	Cardioembolic stroke	29386475
ALB	Myocardial infarction, stroke	30527152
ALCAM	Cerebrovascular accident	31835039
ABCD1	Infarction, Middle Cerebral Artery	30586746
ABCD1	Ischemic stroke	30586746
ALDH2	Cerebrovascular accident	23689279
ALDH2	Cerebrovascular accident	22155604
ALDH2	Cerebrovascular accident	29742731
ALDH2	Cerebrovascular accident	27486170
ALDH2	Cerebrovascular accident	31368105
ALDH2	Cerebrovascular accident	26708676
ALDH2	Cerebrovascular accident	23041239
ALDH2	Cerebrovascular accident	23041239
ALDH2	Ischemic stroke	29767275
ALDH2	Ischemic stroke	27486170
ALDH2	Ischemic stroke	26708676
ALDH2	Ischemic stroke	26000808
ALDH2	Ischemic stroke	30077765
ALDH2	Ischemic stroke	31114208
ALDH2	Myocardial infarction, stroke	28056995
ALDH2	Post stroke epilepsy	25313998
ABCD2	Cerebrovascular accident	31582273
ABCD2	Cerebrovascular accident	30514189
ABCD2	Cerebrovascular accident	28647418
ABCD2	Ischemic stroke	29053901
AKR1B1	Cerebrovascular accident	16911628
ALOX12	Ischemic stroke	21816595
ALOX12	Ischemic stroke	19046748
ALOX5	Cerebrovascular accident	23324273
ALOX5	Cerebrovascular accident	18323512
ALOX5	Cerebrovascular accident	15861005
ALOX5	Cerebrovascular accident	26944113
ALOX5	Cerebrovascular accident	17521309
ALOX5	Cerebrovascular accident	24368493
ALOX5	Cerebrovascular accident	24411318
ALOX5	Cerebrovascular accident	15731479
ALOX5	Cerebrovascular accident	16127181
ALOX5	Cerebrovascular accident	23746795
ALOX5	Cerebrovascular accident	15322539
ALOX5	Cerebrovascular accident	15811259
ALOX5	Cerebrovascular accident	24198186
ALOX5	Cerebrovascular accident	30313062
ALOX5	Cerebrovascular accident	14770184
ALOX5	Cerebrovascular accident	16943719
ALOX5	Cerebrovascular accident	19417766
ALOX5	Cerebrovascular accident	15640973
ALOX5	Cerebrovascular accident	25010723
ALOX5	Infarction, Middle Cerebral Artery	19309543
ALOX5	Ischemic stroke	21816595
ALOX5	Ischemic stroke	24635928
ALOX5	Ischemic stroke	18323512
ALOX5	Ischemic stroke	19417766
ALOX5	Ischemic stroke	24183033
ALOX5	Ischemic stroke	19046748
ALOX5	Ischemic stroke	15861005
ALOX5	Ischemic stroke	15811259
ALOX5	Ischemic stroke	16130105
ALOX5	Ischemic stroke	20357438
ALOX5	Ischemic stroke	23079278
ALOX5	Ischemic stroke	24485247
ALOX5	Ischemic stroke	29041000
ALOX5	Ischemic stroke	18398440
ALOX5AP	Cerebrovascular accident	15861005
ALOX5AP	Cerebrovascular accident	26159646
ALOX5AP	Cerebrovascular accident	25534367
ALOX5AP	Cerebrovascular accident	25010723
ALOX5AP	Cerebrovascular accident	18323512
ALOX5AP	Cerebrovascular accident	19126581
ALOX5AP	Cerebrovascular accident	17922411
ALOX5AP	Cerebrovascular accident	18318662
ALOX5AP	Cerebrovascular accident	22129473
ALOX5AP	Cerebrovascular accident	15861005
ALOX5AP	Cerebrovascular accident	24368493
ALOX5AP	Cerebrovascular accident	15811259
ALOX5AP	Cerebrovascular accident	15640973
ALOX5AP	Cerebrovascular accident	17630939
ALOX5AP	Cerebrovascular accident	26754989
ALOX5AP	Cerebrovascular accident	24485247
ALOX5AP	Cerebrovascular accident	24198186
ALOX5AP	Cerebrovascular accident	22074807
ALOX5AP	Cerebrovascular accident	14770184
ALOX5AP	Cerebrovascular accident	23746795
ALOX5AP	Cerebrovascular accident	16127181
ALOX5AP	Cerebrovascular accident	14770184
ALOX5AP	Cerebrovascular accident	15640973
ALOX5AP	Cerebrovascular accident	15731479
ALOX5AP	Cerebrovascular accident	19417766
ALOX5AP	Cerebrovascular accident	21153769
ALOX5AP	Cerebrovascular accident	15882609
ALOX5AP	Cerebrovascular accident	16778124
ALOX5AP	Cerebrovascular accident	30313062
ALOX5AP	Cerebrovascular accident	24411318
ALOX5AP	Cerebrovascular accident	22051033
ALOX5AP	Thrombotic stroke	17521309
ALOX5AP	Thrombotic stroke	19373490
ALOX5AP	Ischemic stroke	15640973
ALOX5AP	Ischemic stroke	16778124
ALOX5AP	Ischemic stroke	26159646
ALOX5AP	Ischemic stroke	29096760
ALOX5AP	Ischemic stroke	25534367
ALOX5AP	Ischemic stroke	17387518
ALOX5AP	Ischemic stroke	24485247
ALOX5AP	Ischemic stroke	24635928
ALOX5AP	Ischemic stroke	30003372
ALOX5AP	Ischemic stroke	21816595
ALOX5AP	Ischemic stroke	24148560
ALOX5AP	Ischemic stroke	16130105
ALOX5AP	Ischemic stroke	25815512
ALOX5AP	Ischemic stroke	15811259
ALOX5AP	Ischemic stroke	18398440
ALOX5AP	Ischemic stroke	19417766
ALOX5AP	Ischemic stroke	19046748
ALOX5AP	Ischemic stroke	22849376
ALOX5AP	Ischemic stroke	15861005
ALOX5AP	Ischemic stroke	24183033
ALOX5AP	Ischemic stroke	20357438
ALOX5AP	Ischemic stroke	24198186
ALOX5AP	Ischemic stroke	21893978
ALOX5AP	Ischemic stroke	29041000
ALOX5AP	Ischemic stroke	28101761
ALOX5AP	Ischemic stroke	27416969
ALOX5AP	Ischemic stroke	23079278
ALOX5AP	Ischemic stroke	30774347
ALOX5AP	Myocardial infarction, stroke	18187210
ALOX15	Cerebrovascular accident	31562627
ALOX15	Cerebrovascular accident	29079502
ALOX15	Cerebrovascular accident	27838820
ALOX15	Cerebrovascular accident	28057806
ALOX15	Acute Cerebrovascular Accidents	29079502
ALOX15	Ischemic stroke	22351111
ALOX15	Ischemic stroke	31562627
ALOX15	Ischemic stroke	30602353
ALOX15	Ischemic stroke	19046748
AMBP	Cerebrovascular accident	30138253
AMH	Cerebrovascular accident	28153992
ANG	Cerebrovascular accident	30008694
ANGPT1	Cerebrovascular accident	20378606
ANGPT1	Cerebrovascular accident	29663576
ANGPT1	Cerebrovascular accident	11822892
ANGPT1	Cerebrovascular accident	23894369
ANGPT1	Cerebrovascular accident	17356562
ANGPT1	Cerebrovascular accident	28275651
ANGPT1	Cerebrovascular accident	25042092
ANGPT1	Cerebrovascular accident	30124060
ANGPT1	Cerebrovascular accident	28219791
ANGPT1	Cerebrovascular accident	30816157
ANGPT1	Cerebrovascular accident	31581897
ANGPT1	Ischemic stroke	31581897
ANGPT1	Ischemic stroke	31445044
ANGPT1	Ischemic stroke	28864200
ANGPT1	Ischemic stroke	24607344
ANGPT2	Cerebrovascular accident	19553662
ANGPT2	Cerebrovascular accident	19341361
ANGPT2	Cerebrovascular accident	15637314
ANGPT2	Cerebrovascular accident	20599737
ANGPT2	Cerebrovascular accident	26932603
ANGPT2	Cerebrovascular accident	30120397
ANGPT2	Ischemic stroke	24440367
ANK1	Acute Cerebrovascular Accidents	31804702
ANK1	Ischemic stroke	31804702
ANK2	Cerebrovascular accident	29531354
ANK2	Acute Cerebrovascular Accidents	29531354
ANPEP	Ischemic stroke	28844957
ANXA1	Cerebrovascular accident	30158515
ANXA1	Cerebrovascular accident	31154815
ANXA1	Cerebrovascular accident	17493033
ANXA1	Cerebrovascular accident	18262660
ANXA1	Ischemic stroke	29844306
ANXA2	Thrombotic stroke	21440088
AOC2	Ischemic stroke	28570629
APAF1	Infarction, Middle Cerebral Artery	24012531
APC	Cerebrovascular accident	10494665
APC	Cerebrovascular accident	19166505
APC	Cerebrovascular accident	31356925
APC	Cerebrovascular accident	19302148
APC	Cerebrovascular accident	28452132
APC	Cerebrovascular accident	30225791
APEX1	Cerebrovascular accident	17630376
APEX1	Cerebrovascular accident	28905172
APEX1	Cerebrovascular accident	17630376
APEX1	Cerebrovascular accident	27881569
BIRC5	Ischemic stroke	25344020
APOA1	Cerebrovascular accident	30367981
APOA1	Cerebrovascular accident	31708728
APOA1	Cerebrovascular accident	26363640
APOA1	Cerebrovascular accident	27169840
APOA1	Cerebrovascular accident	28238629
APOA1	Cerebrovascular accident	31498021
APOA1	Cerebrovascular accident	16197951
APOA1	Cerebrovascular accident	19433014
APOA1	Cerebrovascular accident	12011770
APOA1	Acute Cerebrovascular Accidents	19433014
APOA1	Ischemic stroke	28635360
APOA1	Ischemic stroke	30160528
APOA1	Ischemic stroke	27427388
APOB	Cerebrovascular accident	17595251
APOB	Cerebrovascular accident	12011770
APOB	Cerebrovascular accident	30842592
APOB	Cerebrovascular accident	26363640
APOB	Cerebrovascular accident	18701171
APOB	Cerebrovascular accident	12624708
APOB	Cerebrovascular accident	28191321
APOB	Cerebrovascular accident	31479420
APOB	Ischemic stroke	26004908
APOB	Ischemic stroke	23121297
APOB	Ischemic stroke	27554116
APOB	Ischemic stroke	30842592
APOB	Ischemic stroke	31076261
APOB	Ischemic stroke	9262053
APOB	Ischemic stroke	29416768
APOB	Ischemic stroke	17595251
APOB	Ischemic stroke	19934556
APOB	Ischemic stroke	28982360
APOB	Ischemic stroke	28865324
APOC3	Cerebrovascular accident	26970521
APOC3	Cerebrovascular accident	11553004
APOC3	Cerebrovascular accident	31795904
APOC3	Ischemic stroke	26117401
APOC3	Ischemic stroke	31795904
APOC3	Ischemic stroke	28635360
APOC3	Ischemic stroke	28865324
APOD	Cerebrovascular accident	25261976
APOD	Cerebrovascular accident	24612673
APOD	Cerebrovascular accident	17851453
APOD	Ischemic stroke	25261976
APOE	Cerebrovascular accident	19494491
APOE	Cerebrovascular accident	20682199
APOE	Cerebrovascular accident	16207841
APOE	Cerebrovascular accident	21575878
APOE	Cerebrovascular accident	11060506
APOE	Cerebrovascular accident	18027070
APOE	Cerebrovascular accident	16385096
APOE	Cerebrovascular accident	19273753
APOE	Cerebrovascular accident	17408064
APOE	Cerebrovascular accident	17420320
APOE	Cerebrovascular accident	25819272
APOE	Cerebrovascular accident	31455442
APOE	Cerebrovascular accident	12392781
APOE	Cerebrovascular accident	12624708
APOE	Cerebrovascular accident	10492731
APOE	Cerebrovascular accident	17171228
APOE	Cerebrovascular accident	12715012
APOE	Cerebrovascular accident	11434425
APOE	Cerebrovascular accident	22712640
APOE	Cerebrovascular accident	17689412
APOE	Cerebrovascular accident	17460173
APOE	Cerebrovascular accident	25765725
APOE	Cerebrovascular accident	26751679
APOE	Cerebrovascular accident	20808106
APOE	Cerebrovascular accident	30571417
APOE	Cerebrovascular accident	23171142
APOE	Cerebrovascular accident	30444944
APOE	Cerebrovascular accident	12123486
APOE	Cerebrovascular accident	30039175
APOE	Cerebrovascular accident	9409270
APOE	Cerebrovascular accident	31335910
APOE	Cerebrovascular accident	20471857
APOE	Cerebrovascular accident	25730003
APOE	Cerebrovascular accident	27849638
APOE	Cerebrovascular accident	9472880
APOE	Cerebrovascular accident	27329241
APOE	Cerebrovascular accident	16123547
APOE	Cerebrovascular accident	24659793
APOE	Cerebrovascular accident	11273064
APOE	Cerebrovascular accident	17594534
APOE	Cerebrovascular accident	21593560
APOE	Cerebrovascular accident	19362884
APOE	Cerebrovascular accident	24081379
APOE	Cerebrovascular accident	15370197
APOE	Cerebrovascular accident	10877158
APOE	Cerebrovascular accident	21378601
APOE	Cerebrovascular accident	9412623
APOE	Cerebrovascular accident	16926234
APOE	Cerebrovascular accident	16519597
APOE	Cerebrovascular accident	10422994
APOE	Cerebrovascular accident	19740733
APOE	Cerebrovascular accident	19671905
APOE	Cerebrovascular accident	17322072
APOE	Cerebrovascular accident	9472879
APOE	Cerebrovascular accident	30622009
APOE	Cerebrovascular accident	31179580
APOE	Cerebrovascular accident	25341874
APOE	Cerebrovascular accident	16306239
APOE	Cerebrovascular accident	23569189
APOE	Cerebrovascular accident	27079709
APOE	Cerebrovascular accident	12742802
APOE	Cerebrovascular accident	11889238
APOE	Cerebrovascular accident	12382154
APOE	Cerebrovascular accident	17689412
APOE	Cerebrovascular accident	10436099
APOE	Cerebrovascular accident	30898617
APOE	Cerebrovascular accident	18560129
APOE	Cerebrovascular accident	16051894
APOE	Cerebrovascular accident	11571342
APOE	Cerebrovascular accident	17460172
APOE	Cerebrovascular accident	29390290
APOE	Cerebrovascular accident	10835448
APOE	Cerebrovascular accident	16804548
APOE	Cerebrovascular accident	24825566
APOE	Cerebrovascular accident	10366621
APOE	Cerebrovascular accident	19910553
APOE	Cerebrovascular accident	16131797
APOE	Cerebrovascular accident	16210555
APOE	Cerebrovascular accident	10522889
APOE	Cerebrovascular accident	11388660
APOE	Cerebrovascular accident	16401842
APOE	Cerebrovascular accident	20606435
APOE	Cerebrovascular accident	27755538
APOE	Cerebrovascular accident	28275651
APOE	Cerebrovascular accident	12067591
APOE	Cerebrovascular accident	26566210
APOE	Cerebrovascular accident	30005921
APOE	Cerebrovascular accident	12439291
APOE	Cerebrovascular accident	12972382
APOE	Cerebrovascular accident	18945448
APOE	Cerebrovascular accident	17022780
APOE	Cerebrovascular accident	18301447
APOE	Cerebrovascular accident	17978275
APOE	Cerebrovascular accident	15774818
APOE	Cerebrovascular accident	26851238
APOE	Cerebrovascular accident	15079025
APOE	Cerebrovascular accident	9052712
APOE	Cerebrovascular accident	31127762
APOE	Cerebrovascular accident	11921083
APOE	Cerebrovascular accident	16131797
APOE	Cerebrovascular accident	14726545
APOE	Cerebrovascular accident	26800308
APOE	Cerebrovascular accident	23957944
APOE	Cerebrovascular accident	23871727
APOE	Cerebrovascular accident	17672902
APOE	Cerebrovascular accident	24797962
APOE	Cerebrovascular accident	12439225
APOE	Cerebrovascular accident	24846706
APOE	Cerebrovascular accident	8711793
APOE	Cerebrovascular accident	10625715
APOE	Cerebrovascular accident	15767859
APOE	Cerebrovascular accident	7749512
APOE	Cerebrovascular accident	18063831
APOE	Cerebrovascular accident	9850920
APOE	Cerebrovascular accident	9306343
APOE	Cerebrovascular accident	23969090
APOE	Cerebrovascular accident	16275840
APOE	Infarction, Middle Cerebral Artery	19623195
APOE	Acute Cerebrovascular Accidents	16926234
APOE	Acute Cerebrovascular Accidents	12580859
APOE	Acute Cerebrovascular Accidents	11571342
APOE	Ischemic stroke	17408064
APOE	Ischemic stroke	18851860
APOE	Ischemic stroke	23569189
APOE	Ischemic stroke	26751679
APOE	Ischemic stroke	25765725
APOE	Ischemic stroke	11334266
APOE	Ischemic stroke	17986098
APOE	Ischemic stroke	19717024
APOE	Ischemic stroke	18511872
APOE	Ischemic stroke	11030801
APOE	Ischemic stroke	18027070
APOE	Ischemic stroke	16519597
APOE	Ischemic stroke	9472880
APOE	Ischemic stroke	26187788
APOE	Ischemic stroke	16081863
APOE	Ischemic stroke	31823830
APOE	Ischemic stroke	27329241
APOE	Ischemic stroke	29390290
APOE	Ischemic stroke	29074556
APOE	Ischemic stroke	17689412
APOE	Ischemic stroke	31381519
APOE	Ischemic stroke	19017669
APOE	Ischemic stroke	17328917
APOE	Ischemic stroke	18301447
APOE	Ischemic stroke	16131797
APOE	Ischemic stroke	27378745
APOE	Ischemic stroke	17022780
APOE	Ischemic stroke	14726545
APOE	Ischemic stroke	12439291
APOE	Ischemic stroke	11454010
APOE	Ischemic stroke	16210555
APOE	Ischemic stroke	27629735
APOE	Ischemic stroke	16926234
APOE	Ischemic stroke	18755411
APOE	Ischemic stroke	24471738
APOE	Ischemic stroke	17322072
APOE	Ischemic stroke	28382306
APOE	Ischemic stroke	28760411
APOE	Ischemic stroke	20682199
APOE	Ischemic stroke	9409270
APOE	Ischemic stroke	18055294
APOE	Ischemic stroke	12881819
APOE	Ischemic stroke	16385096
APOE	Ischemic stroke	12382154
APOE	Ischemic stroke	30571417
APOE	Myocardial infarction, stroke	15079025
APOE	Myocardial infarction, stroke	12439225
APOE	Perinatal arterial ischemic stroke	23290018
APOH	Cerebrovascular accident	15370721
APOH	Ischemic stroke	19783216
APOH	Ischemic stroke	31722435
APP	Cerebrovascular accident	18063223
APP	Cerebrovascular accident	12654973
APP	Cerebrovascular accident	20228223
APP	Cerebrovascular accident	11901242
APP	Cerebrovascular accident	14678776
APP	Cerebrovascular accident	24513321
APP	Cerebrovascular accident	19457117
APP	Cerebrovascular accident	17448150
APP	Cerebrovascular accident	12163376
APP	Cerebrovascular accident	20934412
APP	Brain hemorrhage	20228223
APP	Infarction, Middle Cerebral Artery	28963051
APP	Ischemic stroke	20228223
APP	Ischemic stroke	31535637
APRT	Cerebrovascular accident	23863764
APRT	Cerebrovascular accident	31015533
KLK3	Cerebrovascular accident	30608611
KLK3	Cerebrovascular accident	30237546
KLK3	Cerebrovascular accident	30616644
KLK3	Cerebrovascular accident	29562364
KLK3	Cerebrovascular accident	28072724
FAS	Cerebrovascular accident	12515395
FASLG	Cerebrovascular accident	10224298
AQP1	Ischemic stroke	28506130
AQP4	Cerebrovascular accident	31077714
AQP4	Cerebrovascular accident	31382635
AQP4	Cerebrovascular accident	30818045
AQP4	Cerebrovascular accident	31672489
AQP4	Cerebrovascular accident	30855407
AQP4	Cerebrovascular accident	28490769
AQP4	Cerebrovascular accident	28523299
AQP4	Cerebrovascular accident	30353860
AQP4	Cerebrovascular accident	31374325
AQP4	Cerebrovascular accident	26767580
AQP4	Cerebrovascular accident	26013827
AQP4	Cerebrovascular accident	28274814
AQP4	Infarction, Middle Cerebral Artery	20815926
AQP4	Ischemic stroke	29692268
AQP4	Ischemic stroke	30592266
AQP4	Ischemic stroke	30628716
AQP4	Ischemic stroke	29057271
AQP4	Ischemic stroke	26126866
AQP4	Ischemic stroke	31672489
AQP4	Ischemic stroke	29072508
AQP4	Ischemic stroke	29295526
AQP9	Cerebrovascular accident	28419510
AQP9	Ischemic stroke	27885529
AQP9	Ischemic stroke	28419510
AR	Cerebrovascular accident	31213383
AR	Cerebrovascular accident	30249407
AR	Cerebrovascular accident	28626075
AR	Cerebrovascular accident	30610589
AR	Cerebrovascular accident	28854881
AR	Ischemic stroke	30639178
AR	Ischemic stroke	18323476
ABCC6	Cerebrovascular accident	29709427
ABCC6	Cerebrovascular accident	29807004
ABCC6	Cerebrovascular accident	19929409
ABCC6	Ischemic stroke	29722917
AREG	Cerebrovascular accident	23468366
AREG	Ischemic stroke	30773606
ARG1	Cerebrovascular accident	26515089
ARG1	Cerebrovascular accident	31619589
ARG1	Cerebrovascular accident	31756041
ARG1	Acute Cerebrovascular Accidents	30112629
ARG1	Ischemic stroke	30112629
ARG1	Ischemic stroke	26515089
ARNTL	Cerebrovascular accident	29892086
ARNTL	Cerebrovascular accident	30314381
ARR3	Cerebrovascular accident	16021267
ARR3	Acute Cerebrovascular Accidents	24368200
ARRB2	Cerebrovascular accident	30718498
ARRB2	Cerebrovascular accident	29636059
ARRB2	Cerebrovascular accident	30793522
ARRB2	Ischemic stroke	30794438
ARSA	Cerebrovascular accident	31171282
ARSA	Cerebrovascular accident	31343071
ARSA	Ischemic stroke	29566416
ARSA	Ischemic stroke	28431593
ARSA	Myocardial infarction, stroke	17470694
ARSA	Embolic stroke of undetermined source	31401971
ARSA	Embolic stroke of undetermined source	29525076
STS	Cerebrovascular accident	28977497
STS	Cerebrovascular accident	29548665
STS	Acute Cerebrovascular Accidents	29764930
ASCL1	Cerebrovascular accident	28832532
ASCL1	Cerebrovascular accident	16730914
ASCL1	Cerebrovascular accident	20736965
SERPINC1	Cerebrovascular accident	28805957
SERPINC1	Ischemic stroke	16644163
SERPINC1	Ischemic stroke	28441917
SERPINC1	Ischemic stroke	1448834
SERPINC1	Ischemic stroke	2658206
ZFHX3	Cerebrovascular accident	30760287
ZFHX3	Cerebrovascular accident	26631084
ZFHX3	Cerebrovascular accident	23041239
ZFHX3	Cerebrovascular accident	23041239
ZFHX3	Cerebrovascular accident	22776031
ZFHX3	Cerebrovascular accident	23041239
ZFHX3	Cerebrovascular accident	29531354
ZFHX3	Cerebrovascular accident	29531354
ZFHX3	Cerebrovascular accident	26708676
ZFHX3	Cerebrovascular accident	25961151
ZFHX3	Cerebrovascular accident	26089329
ZFHX3	Cerebrovascular accident	22306652
ZFHX3	Cerebrovascular accident	27790247
ZFHX3	Acute Cerebrovascular Accidents	29531354
ZFHX3	Ischemic stroke	31757599
ZFHX3	Ischemic stroke	26708676
ZFHX3	Ischemic stroke	25325233
ZFHX3	Ischemic stroke	19597491
ZFHX3	Cardioembolic stroke	22306652
ZFHX3	Cardioembolic stroke	26708676
ZFHX3	Cardioembolic stroke	28939865
ZFHX3	Cardioembolic stroke	23042660
ZFHX3	Cardioembolic stroke	25961151
ZFHX3	Cardioembolic stroke	23041239
ZFHX3	Cardioembolic stroke	29531354
ZFHX3	Cardioembolic stroke	27469034
ZFHX3	Cardioembolic stroke	26935894
ATF3	Infarction, Middle Cerebral Artery	12374626
ATF3	Ischemic stroke	28834871
ATF4	Ischemic stroke	31309426
ATM	Cerebrovascular accident	31849284
ATM	Acute Cerebrovascular Accidents	23480670
ATM	Ischemic stroke	15480097
ATM	Ischemic stroke	28669009
ATP1A3	Stroke-like episode	26938784
ATP2B1	Cerebrovascular accident	27790247
ALDH7A1	Cerebrovascular accident	16914755
ALDH7A1	Cerebrovascular accident	30341824
ATRX	Cerebrovascular accident	31742753
KIF1A	Cerebrovascular accident	30179486
AVP	Cerebrovascular accident	28555260
AVP	Cerebrovascular accident	28845746
AVP	Cerebrovascular accident	24613720
AVP	Cerebrovascular accident	30194934
AVP	Cerebrovascular accident	29074065
AVP	Cerebrovascular accident	31387626
AVP	Cerebrovascular accident	27904159
AVP	Cerebrovascular accident	30402171
AVP	Ischemic stroke	30217427
AVP	Ischemic stroke	30402171
AVP	Ischemic stroke	30011137
AVP	Ischemic stroke	29637447
AVP	Ischemic stroke	28845746
AVP	Ischemic stroke	24613720
AVP	Ischemic stroke	30875611
AVP	Ischemic stroke	28555260
AVP	Ischemic stroke	27904159
AVP	Ischemic stroke	31630623
AXL	Cerebrovascular accident	20664904
AZGP1	Cerebrovascular accident	31526290
B2M	Ischemic stroke	31053801
BAD	Infarction, Middle Cerebral Artery	21891976
BAD	Infarction, Middle Cerebral Artery	22200499
BARD1	Ischemic stroke	11779501
BAX	Infarction, Middle Cerebral Artery	23143152
BBS2	Cerebrovascular accident	28899824
BCHE	Cerebrovascular accident	20464061
BCKDHA	Cerebrovascular accident	29130951
BCKDHA	Cerebrovascular accident	28082671
BCL2	Cerebrovascular accident	10406019
BCL2	Cerebrovascular accident	31063183
BCL2	Cerebrovascular accident	28488007
BCL2	Infarction, Middle Cerebral Artery	23143152
BCL2	Ischemic stroke	28365474
BCL2	Ischemic stroke	31461803
BCL2	Ischemic stroke	23225311
BCL2A1	Cerebrovascular accident	31177975
BCL2A1	Ischemic stroke	31584351
BCL2A1	Ischemic stroke	31177975
BDNF	Cerebrovascular accident	30118755
BDNF	Cerebrovascular accident	31038013
BDNF	Cerebrovascular accident	31305597
BDNF	Cerebrovascular accident	30818045
BDNF	Cerebrovascular accident	26758277
BDNF	Cerebrovascular accident	31356182
BDNF	Cerebrovascular accident	31141256
BDNF	Cerebrovascular accident	23240009
BDNF	Cerebrovascular accident	30317637
BDNF	Cerebrovascular accident	31385340
BDNF	Cerebrovascular accident	31415765
BDNF	Cerebrovascular accident	30150066
BDNF	Cerebrovascular accident	30074228
BDNF	Cerebrovascular accident	26815593
BDNF	Cerebrovascular accident	31368178
BDNF	Cerebrovascular accident	28487988
BDNF	Cerebrovascular accident	29128330
BDNF	Cerebrovascular accident	28317287
BDNF	Cerebrovascular accident	23399480
BDNF	Cerebrovascular accident	25470006
BDNF	Cerebrovascular accident	28181779
BDNF	Cerebrovascular accident	31756156
BDNF	Cerebrovascular accident	26381810
BDNF	Cerebrovascular accident	30826210
BDNF	Cerebrovascular accident	20818776
BDNF	Cerebrovascular accident	27772541
BDNF	Cerebrovascular accident	21228186
BDNF	Cerebrovascular accident	25896987
BDNF	Cerebrovascular accident	30571289
BDNF	Cerebrovascular accident	31635269
BDNF	Cerebrovascular accident	31756514
BDNF	Cerebrovascular accident	30639697
BDNF	Cerebrovascular accident	28818006
BDNF	Cerebrovascular accident	28495141
BDNF	Cerebrovascular accident	24312581
BDNF	Cerebrovascular accident	24767962
BDNF	Cerebrovascular accident	22014446
BDNF	Cerebrovascular accident	31059808
BDNF	Cerebrovascular accident	24523540
BDNF	Cerebrovascular accident	19740733
BDNF	Cerebrovascular accident	27815836
BDNF	Cerebrovascular accident	28029607
BDNF	Cerebrovascular accident	27174996
BDNF	Cerebrovascular accident	27007747
BDNF	Cerebrovascular accident	31736231
BDNF	Cerebrovascular accident	25817361
BDNF	Cerebrovascular accident	28396009
BDNF	Cerebrovascular accident	30338813
BDNF	Cerebrovascular accident	30500428
BDNF	Cerebrovascular accident	29480080
BDNF	Cerebrovascular accident	30210424
BDNF	Cerebrovascular accident	21949858
BDNF	Cerebrovascular accident	26487176
BDNF	Cerebrovascular accident	21143020
BDNF	Cerebrovascular accident	17222482
BDNF	Cerebrovascular accident	30472884
BDNF	Cerebrovascular accident	30522804
BDNF	Cerebrovascular accident	27816188
BDNF	Cerebrovascular accident	28751226
BDNF	Cerebrovascular accident	23907078
BDNF	Cerebrovascular accident	28495829
BDNF	Cerebrovascular accident	30620251
BDNF	Cerebrovascular accident	22633192
BDNF	Cerebrovascular accident	28656112
BDNF	Cerebrovascular accident	22221491
BDNF	Cerebrovascular accident	29882126
BDNF	Cerebrovascular accident	24722042
BDNF	Cerebrovascular accident	27077983
BDNF	Cerebrovascular accident	28291539
BDNF	Cerebrovascular accident	14759803
BDNF	Cerebrovascular accident	26228236
BDNF	Cerebrovascular accident	23170799
BDNF	Cerebrovascular accident	27071687
BDNF	Cerebrovascular accident	27895105
BDNF	Cerebrovascular accident	29067329
BDNF	Cerebrovascular accident	28628592
BDNF	Cerebrovascular accident	24035862
BDNF	Cerebrovascular accident	30618628
BDNF	Cerebrovascular accident	30661230
BDNF	Cerebrovascular accident	28751018
BDNF	Cerebrovascular accident	11358448
BDNF	Infarction, Middle Cerebral Artery	20417695
BDNF	Acute Cerebrovascular Accidents	30826210
BDNF	Acute Cerebrovascular Accidents	25241287
BDNF	Acute Cerebrovascular Accidents	24523540
BDNF	Ischemic stroke	25241287
BDNF	Ischemic stroke	30826210
BDNF	Ischemic stroke	28181779
BDNF	Ischemic stroke	30486515
BDNF	Ischemic stroke	24722042
BDNF	Ischemic stroke	31220552
BDNF	Ischemic stroke	29997237
BDNF	Ischemic stroke	23648611
BDNF	Ischemic stroke	28982330
BDNF	Ischemic stroke	22633192
BDNF	Ischemic stroke	29449128
BDNF	Ischemic stroke	31819463
BDNF	Ischemic stroke	31141256
BDNF	Ischemic stroke	27077983
BDNF	Ischemic stroke	27815836
BDNF	Ischemic stroke	20417695
BDNF	Ischemic stroke	30618628
BDNF	Ischemic stroke	29682700
BDNF	Ischemic stroke	30416389
BDNF	Ischemic stroke	30964066
BDNF	Ischemic stroke	25470006
BDNF	Ischemic stroke	30522804
BDNF	Ischemic stroke	24035862
BDNF	Post stroke depression	29097744
BDNF	Post stroke depression	21143020
BDNF	Post stroke depression	29028593
BDNF	Post stroke depression	30500428
BDNF	Post stroke depression	26641254
BDNF	Post stroke depression	25700622
BDNF	Post stroke depression	22014446
BDNF	Post stroke depression	31385340
BDNF	Chronic cerebrovascular accident	30620251
BGLAP	Cerebrovascular accident	28042627
CEACAM1	Cerebrovascular accident	23780386
CEACAM1	Ischemic stroke	23780386
BHMT	Cerebrovascular accident	20458436
BHMT	Ischemic stroke	20458436
BID	Cerebrovascular accident	20731660
BMP4	Cerebrovascular accident	16730912
BMP7	Cerebrovascular accident	24618040
BMP7	Cerebrovascular accident	11789587
BMP7	Cerebrovascular accident	15670622
BNIP3	Infarction, Middle Cerebral Artery	17379825
BNIP3L	Infarction, Middle Cerebral Artery	15902200
BNIP3L	Infarction, Middle Cerebral Artery	21029239
BNIP3L	Ischemic stroke	28820284
BRCA1	Cerebrovascular accident	29934374
BRCA1	Cerebrovascular accident	28763313
BRCA1	Cerebrovascular accident	28246237
BRCA1	Cerebrovascular accident	29084736
BRCA1	Cerebrovascular accident	30786849
BRCA1	Cerebrovascular accident	30580725
BRCA1	Ischemic stroke	28246237
BRCA1	Ischemic stroke	31073355
BRCA1	Ischemic stroke	23356535
BRCA1	Ischemic stroke	31577451
BRCA1	Ischemic stroke	30580725
BRCA2	Ischemic stroke	28982360
BRS3	Ischemic stroke	25937634
BSG	Cerebrovascular accident	31447768
BSG	Cerebrovascular accident	30039437
BSG	Ischemic stroke	29114092
BSG	Ischemic stroke	31666088
BSG	Ischemic stroke	31356925
BTF3P11	Cerebrovascular accident	28249772
BTF3P11	Cerebrovascular accident	30658955
BTF3P11	Ischemic stroke	27874938
TSPO	Cerebrovascular accident	29221142
TSPO	Cerebrovascular accident	25453044
TSPO	Cerebrovascular accident	29039441
TSPO	Cerebrovascular accident	29315754
TSPO	Cerebrovascular accident	27481358
TSPO	Ischemic stroke	30034558
TSPO	Ischemic stroke	29976695
SERPING1	Ischemic stroke	29299869
C1S	Thromboembolic stroke	29166502
C3	Cerebrovascular accident	16809564
C3	Cerebrovascular accident	31138990
C3	Cerebrovascular accident	27956400
C3	Cerebrovascular accident	16823297
C3	Infarction, Middle Cerebral Artery	22103620
C3	Infarction, Middle Cerebral Artery	23199288
C3AR1	Cerebrovascular accident	31814819
C3AR1	Cerebrovascular accident	29802205
C3AR1	Cerebrovascular accident	31138990
C3AR1	Cerebrovascular accident	31102134
C4B	Cerebrovascular accident	18927458
C4B	Cerebrovascular accident	17425651
C5	Cerebrovascular accident	16823297
C5	Ischemic stroke	27768391
VPS51	Cerebrovascular accident	30949864
VPS51	Cerebrovascular accident	26932603
VPS51	Cerebrovascular accident	30120397
VPS51	Ischemic stroke	24440367
CA3	Cerebrovascular accident	31390226
CA8	Cerebrovascular accident	29177102
CACNA1A	Cerebrovascular accident	21183743
CACNA1A	Ischemic stroke	30151382
CACNA1A	Ischemic stroke	30538259
CACNA1C	Cerebrovascular accident	29683785
CACNA1C	Ischemic stroke	29683785
CAD	Cerebrovascular accident	31082538
CAD	Cerebrovascular accident	30806152
CAD	Cerebrovascular accident	30903687
CAD	Cerebrovascular accident	29345591
CAD	Cerebrovascular accident	23569135
CAD	Cerebrovascular accident	30763340
CAD	Cerebrovascular accident	27849379
CAD	Cerebrovascular accident	21170323
CAD	Cerebrovascular accident	29909184
CAD	Ischemic stroke	23184501
CAD	Ischemic stroke	26821299
CAD	Ischemic stroke	28920508
CALCA	Cerebrovascular accident	30327930
CALCA	Cerebrovascular accident	29201197
CALD1	Cerebrovascular accident	25429063
CALM1	Cerebrovascular accident	19023099
CALM1	Ischemic stroke	29713907
CALR	Cerebrovascular accident	31731111
CALR	Cerebrovascular accident	30471633
CALR	Ischemic stroke	26583143
CALU	Ischemic stroke	17049586
CAMK2A	Infarction, Middle Cerebral Artery	14688616
CAPN1	Cerebrovascular accident	11516996
CAPN1	Cerebrovascular accident	27832728
CAPN2	Cerebrovascular accident	11516996
CAST	Cerebrovascular accident	20116408
CARS1	Cerebrovascular accident	28707130
CASP1	Cerebrovascular accident	28885866
CASP1	Cerebrovascular accident	30979498
CASP1	Ischemic stroke	30979498
CASP2	Cerebrovascular accident	12067235
CASP2	Cerebrovascular accident	30779911
CASP3	Cerebrovascular accident	30755766
CASP3	Cerebrovascular accident	29501622
CASP3	Cerebrovascular accident	29896428
CASP3	Cerebrovascular accident	15573409
CASP3	Cerebrovascular accident	24970391
CASP3	Cerebrovascular accident	31849446
CASP3	Cerebrovascular accident	28885866
CASP3	Cerebrovascular accident	28274860
CASP3	Cerebrovascular accident	21087606
CASP3	Cerebrovascular accident	29278729
CASP3	Cerebrovascular accident	18463494
CASP3	Cerebrovascular accident	28506087
CASP3	Cerebrovascular accident	27773791
CASP3	Cerebrovascular accident	30822224
CASP3	Cerebrovascular accident	23939807
CASP3	Spinal cord stroke	15359610
CASP3	Spinal cord stroke	10764048
CASP3	Infarction, Middle Cerebral Artery	26868427
CASP3	Infarction, Middle Cerebral Artery	31115825
CASP3	Infarction, Middle Cerebral Artery	21891976
CASP3	Infarction, Middle Cerebral Artery	23143152
CASP3	Ischemic stroke	28274860
CASP3	Ischemic stroke	28069373
CASP3	Ischemic stroke	30354994
CASP3	Ischemic stroke	29312600
CASP3	Ischemic stroke	28365474
CASP3	Ischemic stroke	31334597
CASP6	Cerebrovascular accident	21677173
CASP6	Cerebrovascular accident	29193273
CASP6	Cerebrovascular accident	27911442
CASP6	Infarction, Middle Cerebral Artery	26868427
CASP7	Ischemic stroke	31819117
CASP8	Cerebrovascular accident	22695677
CASP8	Ischemic stroke	30354994
CASP9	Cerebrovascular accident	22695677
CASP9	Cerebrovascular accident	21677173
CASP9	Infarction, Middle Cerebral Artery	26868427
CASQ1	Cerebrovascular accident	19417098
CASQ1	Cerebrovascular accident	24887214
CASR	Cerebrovascular accident	16021267
CASR	Acute Cerebrovascular Accidents	24368200
CAT	Cerebrovascular accident	29399074
CAT	Ischemic stroke	28198160
CAV1	Cerebrovascular accident	27462098
CAV1	Cerebrovascular accident	31603990
CAV1	Cerebrovascular accident	29412114
CAV1	Cerebrovascular accident	30354902
CAV1	Cerebrovascular accident	28346478
CAV1	Ischemic stroke	29712879
CAV1	Ischemic stroke	31673241
CAV1	Ischemic stroke	30572925
CAV1	Ischemic stroke	28346478
CAV2	Cardioembolic stroke	29531354
RUNX1	Infarction, Middle Cerebral Artery	24672479
RUNX1	Ischemic stroke	30796134
SERPINA6	Cerebrovascular accident	30029587
SERPINH1	Cerebrovascular accident	30158363
SERPINH1	Infarction, Middle Cerebral Artery	12374626
CBS	Cerebrovascular accident	12552044
CBS	Cerebrovascular accident	20458436
CBS	Cerebrovascular accident	21917271
CBS	Cerebrovascular accident	11872884
CBS	Cerebrovascular accident	28751019
CBS	Cerebrovascular accident	14518832
CBS	Cerebrovascular accident	31450076
CBS	Cerebrovascular accident	30916171
CBS	Ischemic stroke	28751019
CBS	Ischemic stroke	11672761
CBS	Ischemic stroke	16479441
CBS	Ischemic stroke	30918891
CD14	Cerebrovascular accident	11935032
CD14	Cerebrovascular accident	12140663
CD14	Cerebrovascular accident	18158110
CD14	Cerebrovascular accident	28963650
CD14	Cerebrovascular accident	12140663
CD14	Cerebrovascular accident	18794053
CD14	Cerebrovascular accident	28390251
CD14	Ischemic stroke	16386288
CD14	Ischemic stroke	28963650
MS4A1	Cerebrovascular accident	28576128
CD28	Cerebrovascular accident	16479445
CD28	Ischemic stroke	19284445
CD86	Infarction, Middle Cerebral Artery	19053043
CD34	Cerebrovascular accident	31555994
CD34	Ischemic stroke	29867719
CD36	Cerebrovascular accident	24691441
CD36	Cerebrovascular accident	21228186
CD36	Cerebrovascular accident	20935172
CD36	Cerebrovascular accident	22901552
CD36	Cerebrovascular accident	10339462
CD36	Ischemic stroke	12544734
CD38	Cerebrovascular accident	28817801
ENTPD1	Cerebrovascular accident	28377485
ENTPD1	Cerebrovascular accident	11956240
ENTPD1	Cerebrovascular accident	14675084
CD40	Cerebrovascular accident	22505696
CD40	Cerebrovascular accident	23954880
CD40	Ischemic stroke	23954880
CD40	Ischemic stroke	24657679
CD40	Ischemic stroke	20504251
CD40	Ischemic stroke	28590502
CD40	Post stroke epilepsy	24657679
CD40LG	Cerebrovascular accident	29249591
CD40LG	Cerebrovascular accident	28860901
CD40LG	Ischemic stroke	30863079
CD40LG	Ischemic stroke	22234746
CD40LG	Ischemic stroke	23954880
CD40LG	Post stroke epilepsy	24657679
CD44	Cerebrovascular accident	16837837
CD47	Cerebrovascular accident	19360900
CD59	Cerebrovascular accident	28207854
CD59	Cerebrovascular accident	29929138
CD59	Cerebrovascular accident	31580431
CD59	Cerebrovascular accident	29088272
CD68	Cerebrovascular accident	11045675
CD68	Cerebrovascular accident	30439395
CD69	Ischemic stroke	30580704
CD69	Ischemic stroke	30582456
CD74	Cerebrovascular accident	27884769
CD74	Ischemic stroke	27884769
CDC5L	Ischemic stroke	26089329
CDC25A	Cerebrovascular accident	28607169
CDC42	Cerebrovascular accident	23696594
CDC42	Ischemic stroke	23696594
CDC42	Ischemic stroke	31607868
CDH13	Ischemic stroke	28245897
CDK5	Cerebrovascular accident	24098701
CDK5	Cerebrovascular accident	30158515
CDK5	Cerebrovascular accident	31595208
CDK5	Cerebrovascular accident	17493033
CDK5	Ischemic stroke	26944284
CDK5	Ischemic stroke	28502042
CDK5	Ischemic stroke	28045138
CDK6	Cerebrovascular accident	29531354
CDK6	Cerebrovascular accident	29531354
CDK6	Acute Cerebrovascular Accidents	29675290
CDK6	Acute Cerebrovascular Accidents	29531354
CDK6	Ischemic stroke	29531354
CDKN1A	Ischemic stroke	29531354
CDKN1B	Cerebrovascular accident	15061869
CDKN2A	Cerebrovascular accident	24135527
CDKN2A	Cerebrovascular accident	19293724
CDKN2A	Cerebrovascular accident	28706475
CDKN2A	Cerebrovascular accident	28716248
CDKN2A	Cerebrovascular accident	19343170
CDKN2A	Ischemic stroke	22776031
CDKN2A	Ischemic stroke	27773886
CDKN2A	Ischemic stroke	28716248
CDKN2A	Ischemic stroke	19559344
CDKN2A	Ischemic stroke	27905995
CDKN2A	Ischemic stroke	29881905
CDKN2B	Cerebrovascular accident	26089329
CDKN2B	Cerebrovascular accident	28138111
CDKN2B	Cerebrovascular accident	28716248
CDKN2B	Cerebrovascular accident	19293724
CDKN2B	Ischemic stroke	27773886
CDKN2B	Ischemic stroke	28716248
CDKN2B	Ischemic stroke	19559344
CDKN2B	Ischemic stroke	27905995
CDKN2C	Ischemic stroke	26732560
CDKN3	Ischemic stroke	28716248
CEACAM5	Cerebrovascular accident	31626932
CEACAM5	Cerebrovascular accident	31603297
CEACAM5	Cerebrovascular accident	30827085
CEACAM5	Cerebrovascular accident	30418006
CEACAM5	Cerebrovascular accident	28505148
CEACAM5	Cerebrovascular accident	30341824
CEACAM5	Cerebrovascular accident	30922980
CEACAM5	Acute Cerebrovascular Accidents	31603298
CEBPB	Cerebrovascular accident	30607811
CEBPD	Cerebrovascular accident	16051899
CECR	Cerebrovascular accident	27866734
CES1	Post stroke depression	29028593
CETN1	Acute Cerebrovascular Accidents	30213243
CETP	Cerebrovascular accident	11553004
CETP	Cerebrovascular accident	19273719
CETP	Cerebrovascular accident	18622260
CETP	Cerebrovascular accident	11940367
CETP	Ischemic stroke	15896905
CETP	Ischemic stroke	17949364
CETP	Ischemic stroke	29141072
CETP	Ischemic stroke	30078763
CETP	Ischemic stroke	28648960
CETP	Ischemic stroke	28623937
CGA	Cerebrovascular accident	30569561
CEACAM3	Cerebrovascular accident	28505148
CEACAM3	Cerebrovascular accident	31603297
CEACAM3	Cerebrovascular accident	30827085
CEACAM3	Cerebrovascular accident	31626932
CEACAM3	Cerebrovascular accident	30922980
CEACAM3	Cerebrovascular accident	30341824
CEACAM3	Cerebrovascular accident	30418006
CEACAM3	Acute Cerebrovascular Accidents	31603298
CEACAM7	Cerebrovascular accident	30341824
CEACAM7	Cerebrovascular accident	31626932
CEACAM7	Cerebrovascular accident	30418006
CEACAM7	Cerebrovascular accident	31603297
CEACAM7	Cerebrovascular accident	30827085
CEACAM7	Cerebrovascular accident	28505148
CEACAM7	Cerebrovascular accident	30922980
CEACAM7	Acute Cerebrovascular Accidents	31603298
CHAT	Cerebrovascular accident	28551702
CHAT	Cerebrovascular accident	27609645
CHAT	Cerebrovascular accident	28671120
CHD3	Cerebrovascular accident	26089329
CHD3	Ischemic stroke	26089329
CHI3L1	Cerebrovascular accident	27650381
CHI3L1	Cerebrovascular accident	31669069
CHI3L1	Cerebrovascular accident	22937056
CHI3L1	Cerebrovascular accident	24958781
CHI3L1	Ischemic stroke	22937056
CHI3L1	Ischemic stroke	26988593
CHI3L1	Thromboembolic stroke	24958781
CHIT1	Ischemic stroke	17916351
CHM	Cerebrovascular accident	28095924
CHM	Cerebrovascular accident	31649130
CHM	Cerebrovascular accident	31824250
CHM	Cerebrovascular accident	28099557
CHM	Cerebrovascular accident	30827087
CHRM3	Cerebrovascular accident	29039441
CHRM3	Cerebrovascular accident	29221142
CHRNA4	Cerebrovascular accident	28155595
CHRNA4	Ischemic stroke	29355569
CIRBP	Ischemic stroke	24613680
CKMT2	Cerebrovascular accident	28408707
CLU	Cerebrovascular accident	30465328
CCR5	Cerebrovascular accident	30794775
CCR5	Cerebrovascular accident	19874552
CCR5	Cerebrovascular accident	22769019
CCR5	Ischemic stroke	19874552
CCR6	Cerebrovascular accident	28611085
LTB4R	Cerebrovascular accident	18323512
CNR1	Cerebrovascular accident	29288767
CNR1	Cerebrovascular accident	17405839
CNR1	Cerebrovascular accident	27425766
CNR2	Myocardial infarction, stroke	22612332
COL1A2	Cerebrovascular accident	19426706
COL3A1	Cerebrovascular accident	24664438
COL3A1	Cerebrovascular accident	8526472
COL3A1	Brain hemorrhage	8526472
COL3A1	Ischemic stroke	8526472
COL4A1	Cerebrovascular accident	17938367
COL4A1	Cerebrovascular accident	31029817
COL4A1	Cerebrovascular accident	16598045
COL4A1	Cerebrovascular accident	17696175
COL4A1	Cerebrovascular accident	30383316
COL4A1	Cerebrovascular accident	23895686
COL4A1	Cerebrovascular accident	29531354
COL4A1	Cerebrovascular accident	28043398
COL4A1	Cerebrovascular accident	18706033
COL4A1	Cerebrovascular accident	25425218
COL4A1	Cerebrovascular accident	31808207
COL4A1	Cerebrovascular accident	30383316
COL4A1	Cerebrovascular accident	19477666
COL4A1	Cerebrovascular accident	22209247
COL4A1	Cerebrovascular accident	20166936
COL4A1	Cerebrovascular accident	29266233
COL4A1	Ischemic stroke	20558831
COL4A1	Paralytic stroke	20166936
COL4A1	Stroke, Lacunar	26686511
COL4A2	Cerebrovascular accident	22914737
COL4A2	Cerebrovascular accident	22289441
COL4A2	Cerebrovascular accident	31227318
COL4A2	Cerebrovascular accident	30590425
COL4A2	Cerebrovascular accident	24001601
COL4A2	Cerebrovascular accident	27951536
COL4A2	Cerebrovascular accident	28858408
COL4A2	Cerebrovascular accident	31636598
COL4A2	Cerebrovascular accident	22209247
COL4A2	Cerebrovascular accident	31747428
COL4A2	Cerebrovascular accident	27955808
COL4A2	Ischemic stroke	31227318
COL4A2	Ischemic stroke	29063241
COL4A2	Ischemic stroke	25653287
COL4A2	Ischemic stroke	31313138
COL4A2	Stroke, Lacunar	31214923
COL4A2	Stroke, Lacunar	29686024
COL11A2	Cerebrovascular accident	10657571
COL17A1	Cerebrovascular accident	30863396
COL17A1	Cerebrovascular accident	26603373
COMT	Cerebrovascular accident	27689550
COMT	Ischemic stroke	23549522
COX8A	Cerebrovascular accident	19560187
COX8A	Cerebrovascular accident	15678277
COX8A	Cerebrovascular accident	12695749
COX8A	Cerebrovascular accident	31315603
COX8A	Ischemic stroke	27318652
COX8A	Ischemic stroke	17927806
COX8A	Ischemic stroke	31735164
COX8A	Ischemic stroke	16644163
CP	Cerebrovascular accident	29899723
CPB1	Cerebrovascular accident	30954589
CPB1	Cerebrovascular accident	27637729
CPB2	Cerebrovascular accident	18986391
CPB2	Cerebrovascular accident	17272741
CPB2	Cerebrovascular accident	28890533
CPB2	Cerebrovascular accident	29194929
CPB2	Cerebrovascular accident	16092924
CPB2	Cerebrovascular accident	17272741
CPB2	Cerebrovascular accident	17473579
CPB2	Ischemic stroke	28890533
CPB2	Ischemic stroke	17272741
CPB2	Ischemic stroke	29194929
CPB2	Ischemic stroke	18986391
CPB2	Ischemic stroke	16092924
CLDN7	Cerebrovascular accident	30504279
CLDN7	Cerebrovascular accident	31576512
CLDN7	Chronic cerebrovascular accident	30504279
CPOX	Cerebrovascular accident	31315603
CPOX	Ischemic stroke	31735164
CPOX	Ischemic stroke	27318652
CRH	Cerebrovascular accident	9118350
CRH	Infarction, Middle Cerebral Artery	21741032
CRHBP	Cerebrovascular accident	9118350
CRHR1	Ischemic stroke	31715260
CRIP1	Cerebrovascular accident	28784648
CRK	Cerebrovascular accident	29382550
CRK	Ischemic stroke	31115561
CRK	Ischemic stroke	29663930
CRMP1	Ischemic stroke	29435096
CRP	Cerebrovascular accident	20464061
CRP	Cerebrovascular accident	18439548
CRP	Cerebrovascular accident	28275651
CRP	Cerebrovascular accident	29227024
CRP	Cerebrovascular accident	16051899
CRP	Cerebrovascular accident	31699451
CRP	Cerebrovascular accident	27682880
CRP	Cerebrovascular accident	27580453
CRP	Cerebrovascular accident	17355554
CRP	Cerebrovascular accident	29685722
CRP	Cerebrovascular accident	19170684
CRP	Cerebrovascular accident	17355554
CRP	Cerebrovascular accident	14500938
CRP	Cerebrovascular accident	28117601
CRP	Cerebrovascular accident	30196790
CRP	Cerebrovascular accident	17878721
CRP	Cerebrovascular accident	30991382
CRP	Cerebrovascular accident	28293738
CRP	Cerebrovascular accident	16809564
CRP	Cerebrovascular accident	20733302
CRP	Cerebrovascular accident	27825611
CRP	Cerebrovascular accident	17597836
CRP	Cerebrovascular accident	30056003
CRP	Cerebrovascular accident	16051899
CRP	Cerebrovascular accident	28437380
CRP	Cerebrovascular accident	31461209
CRP	Cerebrovascular accident	24231564
CRP	Cerebrovascular accident	28166784
CRP	Cerebrovascular accident	31356182
CRP	Cerebrovascular accident	29556980
CRP	Cerebrovascular accident	21356305
CRP	Cerebrovascular accident	20131929
CRP	Cerebrovascular accident	29869620
CRP	Cerebrovascular accident	19587606
CRP	Cerebrovascular accident	28181636
CRP	Cerebrovascular accident	28567089
CRP	Cerebrovascular accident	29548857
CRP	Cerebrovascular accident	29081337
CRP	Cerebrovascular accident	23046580
CRP	Cerebrovascular accident	27813265
CRP	Cerebrovascular accident	11739967
CRP	Cerebrovascular accident	31810721
CRP	Cerebrovascular accident	23741513
CRP	Cerebrovascular accident	26718567
CRP	Cerebrovascular accident	30120036
CRP	Cerebrovascular accident	29664664
CRP	Cerebrovascular accident	31841043
CRP	Cerebrovascular accident	30318492
CRP	Cerebrovascular accident	31520899
CRP	Cerebrovascular accident	31738143
CRP	Cerebrovascular accident	30738244
CRP	Cerebrovascular accident	23980698
CRP	Cerebrovascular accident	27979431
CRP	Cerebrovascular accident	30354651
CRP	Cerebrovascular accident	24771073
CRP	Cerebrovascular accident	29466947
CRP	Cerebrovascular accident	31701522
CRP	Cerebrovascular accident	31641377
CRP	Cerebrovascular accident	20184533
CRP	Cerebrovascular accident	16087807
CRP	Cerebrovascular accident	29451096
CRP	Cerebrovascular accident	31010048
CRP	Cerebrovascular accident	22875596
CRP	Cerebrovascular accident	20876875
CRP	Cerebrovascular accident	21541851
CRP	Cerebrovascular accident	16601211
CRP	Cerebrovascular accident	30729371
CRP	Cerebrovascular accident	30824395
CRP	Cerebrovascular accident	31477553
CRP	Cerebrovascular accident	29224120
CRP	Cerebrovascular accident	28302952
CRP	Cerebrovascular accident	19390179
CRP	Cerebrovascular accident	19262552
CRP	Cerebrovascular accident	27050473
CRP	Cerebrovascular accident	21493817
CRP	Cerebrovascular accident	28004063
CRP	Cerebrovascular accident	28171699
CRP	Cerebrovascular accident	28135841
CRP	Cerebrovascular accident	31826385
CRP	Cerebrovascular accident	30613458
CRP	Cerebrovascular accident	28017191
CRP	Cerebrovascular accident	30160575
CRP	Cerebrovascular accident	16210572
CRP	Cerebrovascular accident	24636767
CRP	Acute Cerebrovascular Accidents	17355554
CRP	Acute Cerebrovascular Accidents	31356182
CRP	Ischemic stroke	31145464
CRP	Ischemic stroke	31738143
CRP	Ischemic stroke	24636767
CRP	Ischemic stroke	31770230
CRP	Ischemic stroke	28542069
CRP	Ischemic stroke	29556980
CRP	Ischemic stroke	16733231
CRP	Ischemic stroke	31520899
CRP	Ischemic stroke	28302952
CRP	Ischemic stroke	24231564
CRP	Ischemic stroke	20686879
CRP	Ischemic stroke	29773576
CRP	Ischemic stroke	29998802
CRP	Ischemic stroke	24771073
CRP	Ischemic stroke	19262552
CRP	Ischemic stroke	29869620
CRP	Ischemic stroke	29548857
CRP	Ischemic stroke	28287042
CRP	Ischemic stroke	20145391
CRP	Ischemic stroke	30718369
CRP	Ischemic stroke	29451096
CRP	Ischemic stroke	26718567
CRP	Ischemic stroke	16266402
CRP	Ischemic stroke	30056003
CRP	Ischemic stroke	29325799
CRP	Ischemic stroke	27050473
CRP	Ischemic stroke	18083122
CRP	Ischemic stroke	26063371
CRP	Ischemic stroke	30987691
CRP	Ischemic stroke	28456936
CRP	Ischemic stroke	31692152
CRP	Ischemic stroke	23980698
CRP	Ischemic stroke	27448592
CRP	Ischemic stroke	31127075
CRP	Ischemic stroke	22875596
CRP	Ischemic stroke	26004291
CRP	Ischemic stroke	24989682
CRP	Ischemic stroke	16809555
CRP	Ischemic stroke	31584351
CRP	Ischemic stroke	19390179
CRP	Ischemic stroke	17355554
CRP	Ischemic stroke	29081337
CRP	Ischemic stroke	27459905
CRP	Ischemic stroke	27460564
CRP	Ischemic stroke	30318492
CRP	Ischemic stroke	20733302
CRP	Ischemic stroke	27554116
CRP	Ischemic stroke	27266621
CRP	Thromboembolic stroke	28498565
CRP	Cardioembolic stroke	26355258
CRP	Cardioembolic stroke	20733302
CRP	Post stroke depression	28456936
CRP	Post stroke depression	29325799
CRP	Post stroke depression	30181997
CRP	Myocardial infarction, stroke	30586738
CRP	Myocardial infarction, stroke	27580453
CRP	Myocardial infarction, stroke	20554169
CRP	Myocardial infarction, stroke	28666785
CRYAB	Cerebrovascular accident	30249602
CRYGD	Cerebrovascular accident	24204921
CRYZ	Ischemic stroke	28357584
MAPK14	Cerebrovascular accident	29382550
MAPK14	Ischemic stroke	31115561
MAPK14	Ischemic stroke	29663930
CSE1L	Cerebrovascular accident	30341824
CSE1L	Cerebrovascular accident	30418006
CSE1L	Cerebrovascular accident	30355202
CSE1L	Cerebrovascular accident	30922980
CSE1L	Cerebrovascular accident	28887238
CSE1L	Cerebrovascular accident	29524497
CSF1R	Cerebrovascular accident	29509319
CSF1R	Cerebrovascular accident	28797614
CSF2	Cerebrovascular accident	19361262
CSF2	Cerebrovascular accident	28247411
CSF2	Cerebrovascular accident	28971700
CSF2	Cerebrovascular accident	29576323
CSF2	Cerebrovascular accident	29582975
CSF2	Cerebrovascular accident	31069530
CSF2	Cerebrovascular accident	28859081
CSF2	Cerebrovascular accident	30428887
CSF2	Cerebrovascular accident	31376705
CSF2	Cerebrovascular accident	31818229
CSF2	Cerebrovascular accident	29480683
CSF2	Cerebrovascular accident	29748208
CSF2	Cerebrovascular accident	31721012
CSF2	Cerebrovascular accident	30792248
CSF2	Cerebrovascular accident	30467214
CSF2	Cerebrovascular accident	28107809
CSF2	Cerebrovascular accident	31059808
CSF2	Cerebrovascular accident	29476447
CSF2	Infarction, Middle Cerebral Artery	31616366
CSF2	Ischemic stroke	28916907
CSF3	Cerebrovascular accident	30981793
CSF3	Cerebrovascular accident	18832793
CSF3	Cerebrovascular accident	31564240
CSF3	Cerebrovascular accident	28406964
CSF3	Cerebrovascular accident	29857523
CSF3	Cerebrovascular accident	25849550
CSF3	Cerebrovascular accident	29277709
CSF3	Cerebrovascular accident	17474298
CSF3	Cerebrovascular accident	17047971
CSF3	Cerebrovascular accident	28029607
CSF3	Cerebrovascular accident	27524669
CSF3	Cerebrovascular accident	20557950
CSF3	Cerebrovascular accident	20026112
CSF3	Infarction, Middle Cerebral Artery	15530654
CSF3	Ischemic stroke	25849550
CSF3	Ischemic stroke	31768951
CSF3	Ischemic stroke	31564240
CSF3	Ischemic stroke	29277709
CSF3R	Cerebrovascular accident	17047971
VCAN	Cerebrovascular accident	25135788
CSPG4	Cerebrovascular accident	21951366
CST3	Cerebrovascular accident	2541223
CST3	Cerebrovascular accident	27999137
CST3	Cerebrovascular accident	31603990
CST3	Cerebrovascular accident	16612983
CST3	Cerebrovascular accident	30519802
CST3	Cerebrovascular accident	31719258
CST3	Cerebrovascular accident	30398035
CST3	Cerebrovascular accident	29722001
CST3	Cerebrovascular accident	11202179
CST3	Cerebrovascular accident	28526765
CST3	Cerebrovascular accident	8579098
CST3	Ischemic stroke	31488376
CST3	Ischemic stroke	29778943
CST3	Ischemic stroke	31719258
CST3	Ischemic stroke	31313057
CST3	Stroke, Lacunar	27727072
NKX2-5	Cerebrovascular accident	19464101
NKX2-5	Cerebrovascular accident	29531354
NKX2-5	Acute Cerebrovascular Accidents	29531354
NKX2-5	Ischemic stroke	31168961
CTAA1	Cerebrovascular accident	31806131
CTLA4	Cerebrovascular accident	30796716
CTLA4	Ischemic stroke	19284445
CTLA4	Ischemic stroke	29651892
CTNNB1	Cerebrovascular accident	26538583
CTNNB1	Cerebrovascular accident	31810470
CTNNB1	Ischemic stroke	31810470
CTNND1	Cerebrovascular accident	30355202
CTNND1	Cerebrovascular accident	30341824
CTNND1	Cerebrovascular accident	30922980
CTNND1	Cerebrovascular accident	28887238
CTNND1	Cerebrovascular accident	30418006
CTNND1	Cerebrovascular accident	31352174
CTNND1	Cerebrovascular accident	29524497
CTSL	Cerebrovascular accident	29766355
CTSL	Cerebrovascular accident	31322583
CUX1	Cerebrovascular accident	11358448
CX3CR1	Cerebrovascular accident	15681302
CX3CR1	Cerebrovascular accident	28061814
CX3CR1	Cerebrovascular accident	22748631
CX3CR1	Cerebrovascular accident	30628839
CX3CR1	Cerebrovascular accident	15681302
CX3CR1	Cerebrovascular accident	29323156
CX3CR1	Thrombotic stroke	29545116
CX3CR1	Ischemic stroke	15644279
CX3CR1	Ischemic stroke	30043461
CX3CR1	Ischemic stroke	31771656
CXADR	Cerebrovascular accident	16021267
CXADR	Acute Cerebrovascular Accidents	24368200
CYBA	Cerebrovascular accident	30850755
CYBA	Cerebrovascular accident	18158642
CYBA	Cerebrovascular accident	17880563
CYBA	Cerebrovascular accident	18799874
CYBA	Cerebrovascular accident	17880563
CYBA	Ischemic stroke	23684671
CYBA	Ischemic stroke	17880563
CYBA	Ischemic stroke	21082491
CYBB	Cerebrovascular accident	29849881
CYBB	Cerebrovascular accident	24206089
CYBB	Cerebrovascular accident	20145655
CYBB	Cerebrovascular accident	27075483
CYBB	Cerebrovascular accident	30386989
CYP1A1	Cerebrovascular accident	17053541
CYP1A1	Cerebrovascular accident	15185560
CYP1A1	Ischemic stroke	23111888
CYP1A1	Ischemic stroke	27383824
CYP2B6	Acute Cerebrovascular Accidents	24368200
CYP2B6	Ischemic stroke	24368200
CYP2B6	Ischemic stroke	26423716
CYP2B7P	Acute Cerebrovascular Accidents	24368200
CYP2B7P	Ischemic stroke	24368200
CYP2C19	Cerebrovascular accident	23922007
CYP2C19	Cerebrovascular accident	30742211
CYP2C19	Cerebrovascular accident	27806998
CYP2C19	Cerebrovascular accident	30932939
CYP2C19	Cerebrovascular accident	25030528
CYP2C19	Cerebrovascular accident	25207801
CYP2C19	Cerebrovascular accident	30974489
CYP2C19	Cerebrovascular accident	23849748
CYP2C19	Cerebrovascular accident	29707143
CYP2C19	Cerebrovascular accident	31237713
CYP2C19	Cerebrovascular accident	27348249
CYP2C19	Cerebrovascular accident	26763917
CYP2C19	Cerebrovascular accident	26019129
CYP2C19	Cerebrovascular accident	25529343
CYP2C19	Cerebrovascular accident	26916483
CYP2C19	Cerebrovascular accident	29901608
CYP2C19	Cerebrovascular accident	24330577
CYP2C19	Cerebrovascular accident	23640828
CYP2C19	Cerebrovascular accident	29520080
CYP2C19	Cerebrovascular accident	20492467
CYP2C19	Ischemic stroke	26763917
CYP2C19	Ischemic stroke	25030528
CYP2C19	Ischemic stroke	31006731
CYP2C19	Ischemic stroke	23640828
CYP2C19	Ischemic stroke	24080325
CYP2C19	Ischemic stroke	26177117
CYP2C19	Ischemic stroke	30932939
CYP2C19	Ischemic stroke	27233747
CYP2C19	Ischemic stroke	29509167
CYP2C19	Ischemic stroke	30128710
CYP2C19	Ischemic stroke	25489921
CYP2C19	Ischemic stroke	29804161
CYP2C19	Ischemic stroke	31018667
CYP2C19	Ischemic stroke	25457586
CYP2C19	Ischemic stroke	27806998
CYP2C19	Myocardial infarction, stroke	26108379
CYP2C8	Cerebrovascular accident	18496133
CYP2C8	Ischemic stroke	18496133
CYP2C8	Ischemic stroke	25839935
CYP2C9	Cerebrovascular accident	18496133
CYP2C9	Cerebrovascular accident	24974237
CYP2C9	Cerebrovascular accident	24368493
CYP2C9	Cerebrovascular accident	26230572
CYP2C9	Acute Cerebrovascular Accidents	24974237
CYP2C9	Ischemic stroke	18496133
CYP2C9	Ischemic stroke	17049586
CYP2C9	Ischemic stroke	19652664
CYP2D6	Ischemic stroke	29500141
CYP2E1	Infarction, Middle Cerebral Artery	23002367
CYP2E1	Ischemic stroke	28357584
CYP2J2	Cerebrovascular accident	28272236
CYP2J2	Cerebrovascular accident	18496133
CYP2J2	Ischemic stroke	29046152
CYP2J2	Ischemic stroke	28272236
CYP2J2	Ischemic stroke	18216721
CYP3A4	Ischemic stroke	31064695
CYP3A4	Ischemic stroke	29500141
CYP3A5	Cerebrovascular accident	25534367
CYP3A5	Cerebrovascular accident	24368493
CYP3A5	Ischemic stroke	31064695
CYP3A5	Ischemic stroke	25534367
CYP4A11	Cerebrovascular accident	25734770
CYP4A11	Cerebrovascular accident	20130494
CYP4A11	Cerebrovascular accident	24984178
CYP4A11	Ischemic stroke	27087514
CYP4A11	Ischemic stroke	25734770
CYP4A11	Ischemic stroke	20130494
CYP4A11	Ischemic stroke	25947240
CYP11B2	Cerebrovascular accident	20598712
CYP11B2	Cerebrovascular accident	23701507
CYP11B2	Cerebrovascular accident	20176774
CYP11B2	Cerebrovascular accident	21228735
CYP11B2	Cerebrovascular accident	23135028
CYP11B2	Ischemic stroke	21228735
CYP11B2	Ischemic stroke	23950878
CYP11B2	Ischemic stroke	20598712
CYP11B2	Ischemic stroke	23748625
CYP11B2	Ischemic stroke	23135028
CYP11B2	Ischemic stroke	20176774
CYP19A1	Cerebrovascular accident	31737354
CYP19A1	Cerebrovascular accident	28964927
CYP24A1	Ischemic stroke	29528271
DAB1	Ischemic stroke	26674333
CD55	Embolic stroke of undetermined source	31780074
DAPK1	Cerebrovascular accident	28456939
DAPK1	Cerebrovascular accident	27447806
DAPK1	Cerebrovascular accident	30718039
DBP	Cerebrovascular accident	31545431
DBP	Cerebrovascular accident	31058800
DBP	Cerebrovascular accident	27979981
DBP	Cerebrovascular accident	30624986
DBP	Cerebrovascular accident	28697009
DBP	Cerebrovascular accident	31786971
DBP	Cerebrovascular accident	30744452
DBP	Cerebrovascular accident	31415308
DBP	Cerebrovascular accident	31335511
DCN	Cerebrovascular accident	27315044
ACE	Cerebrovascular accident	8620347
ACE	Cerebrovascular accident	10653133
ACE	Cerebrovascular accident	15858957
ACE	Cerebrovascular accident	17299437
ACE	Cerebrovascular accident	29549467
ACE	Cerebrovascular accident	10653135
ACE	Cerebrovascular accident	11596779
ACE	Cerebrovascular accident	15699449
ACE	Cerebrovascular accident	29228591
ACE	Cerebrovascular accident	31849284
ACE	Cerebrovascular accident	17922891
ACE	Cerebrovascular accident	8903617
ACE	Cerebrovascular accident	26588586
ACE	Cerebrovascular accident	19596363
ACE	Cerebrovascular accident	18586276
ACE	Cerebrovascular accident	28627932
ACE	Cerebrovascular accident	25015258
ACE	Cerebrovascular accident	17522061
ACE	Cerebrovascular accident	7631331
ACE	Cerebrovascular accident	9918518
ACE	Cerebrovascular accident	29739234
ACE	Cerebrovascular accident	19706421
ACE	Cerebrovascular accident	15534175
ACE	Cerebrovascular accident	12925557
ACE	Cerebrovascular accident	9733227
ACE	Cerebrovascular accident	10949530
ACE	Cerebrovascular accident	8610309
ACE	Cerebrovascular accident	16446094
ACE	Cerebrovascular accident	9533415
ACE	Cerebrovascular accident	30673886
ACE	Cerebrovascular accident	11720769
ACE	Cerebrovascular accident	17537156
ACE	Cerebrovascular accident	17171228
ACE	Cerebrovascular accident	20300047
ACE	Cerebrovascular accident	16741184
ACE	Cerebrovascular accident	28190172
ACE	Cerebrovascular accident	10701810
ACE	Cerebrovascular accident	14990394
ACE	Cerebrovascular accident	30875807
ACE	Cerebrovascular accident	30024023
ACE	Cerebrovascular accident	20402757
ACE	Cerebrovascular accident	15277638
ACE	Cerebrovascular accident	21194526
ACE	Cerebrovascular accident	31668726
ACE	Cerebrovascular accident	14643574
ACE	Cerebrovascular accident	11071585
ACE	Cerebrovascular accident	21901125
ACE	Cerebrovascular accident	16791358
ACE	Cerebrovascular accident	31168785
ACE	Cerebrovascular accident	11882570
ACE	Cerebrovascular accident	18551012
ACE	Cerebrovascular accident	17922891
ACE	Cerebrovascular accident	18027070
ACE	Cerebrovascular accident	20606435
ACE	Cerebrovascular accident	29381974
ACE	Cerebrovascular accident	11155741
ACE	Cerebrovascular accident	17537156
ACE	Cerebrovascular accident	9489536
ACE	Cerebrovascular accident	31445827
ACE	Cerebrovascular accident	24732371
ACE	Cerebrovascular accident	8784123
ACE	Cerebrovascular accident	30554134
ACE	Cerebrovascular accident	31802381
ACE	Cerebrovascular accident	7990099
ACE	Cerebrovascular accident	31635965
ACE	Cerebrovascular accident	18347611
ACE	Infarction, Middle Cerebral Artery	24471927
ACE	Acute Cerebrovascular Accidents	15534175
ACE	Ischemic stroke	27468663
ACE	Ischemic stroke	21421656
ACE	Ischemic stroke	30782930
ACE	Ischemic stroke	27629735
ACE	Ischemic stroke	8620347
ACE	Ischemic stroke	16443328
ACE	Ischemic stroke	16442232
ACE	Ischemic stroke	23049705
ACE	Ischemic stroke	22800767
ACE	Ischemic stroke	18027070
ACE	Ischemic stroke	8653866
ACE	Ischemic stroke	9242959
ACE	Ischemic stroke	20402757
ACE	Ischemic stroke	31013014
ACE	Ischemic stroke	30554134
ACE	Ischemic stroke	26187788
ACE	Ischemic stroke	18387982
ACE	Ischemic stroke	18586276
ACE	Ischemic stroke	16775386
ACE	Ischemic stroke	15595935
ACE	Ischemic stroke	29848495
ACE	Ischemic stroke	10354208
ACE	Ischemic stroke	23540412
ACE	Ischemic stroke	29853909
ACE	Ischemic stroke	11596779
ACE	Ischemic stroke	29228591
ACE	Ischemic stroke	18511872
ACE	Ischemic stroke	25015258
ACE	Ischemic stroke	26345891
ACE	Ischemic stroke	26710338
ACE	Ischemic stroke	29199539
ACE	Ischemic stroke	9489536
ACE	Ischemic stroke	17022779
ACE	Ischemic stroke	25082780
ACE	Ischemic stroke	16446094
ACE	Ischemic stroke	17922891
ACE	Ischemic stroke	16787209
ACE	Ischemic stroke	24620983
ACE	Ischemic stroke	15007267
ACE	Ischemic stroke	30219484
ACE	Ischemic stroke	15277638
ACE	Ischemic stroke	8903617
ACE	Stroke, Lacunar	7631331
ACE	Stroke, Lacunar	11861692
ACE	Stroke, Lacunar	9322983
ACE	Myocardial infarction, stroke	20065889
ACE	Myocardial infarction, stroke	15332219
ACE	Stroke of undetermined etiology	18387982
DCX	Cerebrovascular accident	20453463
DCX	Cerebrovascular accident	30899379
DCX	Cerebrovascular accident	30617211
DCX	Cerebrovascular accident	28007584
DECR1	Cerebrovascular accident	31611768
DECR1	Cerebrovascular accident	30850755
DECR1	Cerebrovascular accident	18688015
DECR1	Cerebrovascular accident	30386989
DECR1	Cerebrovascular accident	19049547
DECR1	Cerebrovascular accident	20830300
DECR1	Cerebrovascular accident	25066192
DECR1	Ischemic stroke	28131782
DEFB1	Cerebrovascular accident	22050386
DEFB1	Ischemic stroke	22050386
DEFB4A	Cerebrovascular accident	20647256
DEFB4A	Cerebrovascular accident	22050386
DEFB4A	Ischemic stroke	22050386
GSDME	Cerebrovascular accident	23422753
DHCR24	Cerebrovascular accident	28946147
DHCR24	Cerebrovascular accident	31737354
NQO1	Cerebrovascular accident	20193673
NQO1	Cerebrovascular accident	29688134
NQO1	Infarction, Middle Cerebral Artery	21120604
NQO1	Infarction, Middle Cerebral Artery	25069640
NQO1	Ischemic stroke	28357584
NQO1	Ischemic stroke	20193673
DIAPH2	Cerebrovascular accident	28107809
SEPTIN1	Cerebrovascular accident	30585827
SEPTIN1	Cerebrovascular accident	29887162
DLD	Cerebrovascular accident	29327562
DLD	Cerebrovascular accident	30616910
DLD	Cerebrovascular accident	26078703
DLD	Cerebrovascular accident	30898447
DLD	Ischemic stroke	27246008
DLG2	Ischemic stroke	31326116
DLG4	Cerebrovascular accident	29565039
DLG4	Cerebrovascular accident	31720014
DLG4	Cerebrovascular accident	27107027
DLG4	Cerebrovascular accident	27859797
DLG4	Cerebrovascular accident	28828633
DLG4	Cerebrovascular accident	28943199
DLG4	Cerebrovascular accident	29053192
DLG4	Acute Cerebrovascular Accidents	29565039
DMD	Cerebrovascular accident	29552091
DMRT1	Cerebrovascular accident	22666436
DNASE1	Cerebrovascular accident	26621503
DNMT3A	Infarction, Middle Cerebral Artery	23516428
DNMT3B	Cerebrovascular accident	27830956
DPP4	Cerebrovascular accident	27561653
DPP4	Cerebrovascular accident	31695754
DPP4	Cerebrovascular accident	27525674
DPP4	Cerebrovascular accident	30136405
DPP4	Cerebrovascular accident	31467044
DPP4	Cerebrovascular accident	31139140
DPP4	Cerebrovascular accident	27647170
DPP4	Cerebrovascular accident	29654814
DPP4	Cerebrovascular accident	31808042
DPP4	Cerebrovascular accident	30527909
DPP4	Cerebrovascular accident	30832701
DPP4	Cerebrovascular accident	27862902
DPP4	Cerebrovascular accident	30091169
DPP4	Cerebrovascular accident	29776406
DPP4	Cerebrovascular accident	28771923
DPP4	Cerebrovascular accident	29532519
DPP4	Cerebrovascular accident	28522196
DPP4	Cerebrovascular accident	28195389
DPP4	Cerebrovascular accident	27916514
DPP4	Ischemic stroke	31115964
DPP4	Ischemic stroke	27647170
DPP4	Ischemic stroke	31773182
DPP4	Myocardial infarction, stroke	31134855
DPYSL2	Cerebrovascular accident	29749502
DRD1	Cerebrovascular accident	27689550
RCAN1	Cerebrovascular accident	23144708
RCAN1	Cerebrovascular accident	18485347
DSPP	Cerebrovascular accident	28249585
DSPP	Cerebrovascular accident	29411931
DSPP	Cerebrovascular accident	27813442
DSPP	Cerebrovascular accident	31338935
DSPP	Cerebrovascular accident	28899989
DSPP	Cerebrovascular accident	29330813
DTNA	Cerebrovascular accident	28096208
HBEGF	Cerebrovascular accident	29550070
DVL1	Cerebrovascular accident	11354832
DVL1	Ischemic stroke	11354832
DYRK1A	Cerebrovascular accident	30383316
ECE1	Cerebrovascular accident	16741047
ECE1	Ischemic stroke	24026618
ECE1	Ischemic stroke	24595843
TYMP	Myocardial infarction, stroke	29108898
EDA	Cerebrovascular accident	30909835
S1PR1	Cerebrovascular accident	29337049
EDN1	Cerebrovascular accident	31073782
EDN1	Cerebrovascular accident	19661472
EDN1	Cerebrovascular accident	12855940
EDN1	Cerebrovascular accident	30888409
EDN1	Cerebrovascular accident	28302570
EDN1	Cerebrovascular accident	29468588
EDN1	Cerebrovascular accident	29740308
EDN1	Cerebrovascular accident	31227671
EDN1	Cerebrovascular accident	31733648
EDN1	Cerebrovascular accident	28703856
EDN1	Cerebrovascular accident	18436890
EDN1	Cerebrovascular accident	28358140
EDN1	Cerebrovascular accident	29476447
EDN1	Cerebrovascular accident	30265150
EDN1	Cerebrovascular accident	31500524
EDN1	Cerebrovascular accident	20083630
EDN1	Cerebrovascular accident	29334831
EDN1	Cerebrovascular accident	28703413
EDN1	Cerebrovascular accident	29778441
EDN1	Cerebrovascular accident	29190633
EDN1	Cerebrovascular accident	29489843
EDN1	Infarction, Middle Cerebral Artery	17197033
EDN1	Acute Cerebrovascular Accidents	20083630
EDN1	Ischemic stroke	24633486
EDN1	Ischemic stroke	30731155
EDN1	Ischemic stroke	30658953
EDN1	Ischemic stroke	31150867
[truncated: 7,359 more rows]

## Sheet: Table S5
Table S5. Enriched KEGG pathways of essential common genes.
Pathway ID	Pathway Name	FDR
path:hsa05010	Alzheimer disease	2.66257e-118
path:hsa05200	Pathways in cancer	1.3732e-116
path:hsa05022	Pathways of neurodegeneration - multiple diseases	8.20602e-107
path:hsa01100	Metabolic pathways	2.46268e-102
path:hsa05417	Lipid and atherosclerosis	9.80485e-78
path:hsa05020	Prion disease	1.05855e-77
path:hsa05205	Proteoglycans in cancer	1.55093e-72
path:hsa05012	Parkinson disease	1.80423e-70
path:hsa05418	Fluid shear stress and atherosclerosis	4.77547e-65
path:hsa04151	PI3K-Akt signaling pathway	1.95066e-64
path:hsa05016	Huntington disease	1.25872e-62
path:hsa05207	Chemical carcinogenesis - receptor activation	3.16352e-61
path:hsa05017	Spinocerebellar ataxia	4.50003e-61
path:hsa05014	Amyotrophic lateral sclerosis	4.64045e-61
path:hsa04933	AGE-RAGE signaling pathway in diabetic complications	5.7299e-61
path:hsa05169	Epstein-Barr virus infection	3.48476e-60
path:hsa04024	cAMP signaling pathway	1.58247e-57
path:hsa05161	Hepatitis B	2.96537e-57
path:hsa04010	MAPK signaling pathway	9.23173e-57
path:hsa04066	HIF-1 signaling pathway	9.61107e-57
path:hsa04080	Neuroactive ligand-receptor interaction	1.40323e-56
path:hsa05415	Diabetic cardiomyopathy	5.56229e-56
path:hsa05163	Human cytomegalovirus infection	1.94897e-55
path:hsa05215	Prostate cancer	3.77538e-55
path:hsa04210	Apoptosis	1.34254e-53
path:hsa05167	Kaposi sarcoma-associated herpesvirus infection	1.74568e-53
path:hsa05225	Hepatocellular carcinoma	5.4172e-52
path:hsa05171	Coronavirus disease - COVID-19	6.1423e-52
path:hsa03050	Proteasome	3.38715e-51
path:hsa04015	Rap1 signaling pathway	4.96638e-51
path:hsa05165	Human papillomavirus infection	1.93827e-49
path:hsa01521	EGFR tyrosine kinase inhibitor resistance	1.18873e-48
path:hsa04932	Non-alcoholic fatty liver disease	1.25537e-48
path:hsa04722	Neurotrophin signaling pathway	3.65653e-48
path:hsa04931	Insulin resistance	1.61523e-47
path:hsa05162	Measles	3.34293e-47
path:hsa04014	Ras signaling pathway	5.80164e-47
path:hsa05212	Pancreatic cancer	3.56722e-46
path:hsa05131	Shigellosis	2.3932e-45
path:hsa04750	Inflammatory mediator regulation of TRP channels	3.49311e-45
path:hsa04020	Calcium signaling pathway	7.91774e-45
path:hsa04919	Thyroid hormone signaling pathway	8.12394e-45
path:hsa05135	Yersinia infection	9.47764e-45
path:hsa04510	Focal adhesion	1.37993e-44
path:hsa04068	FoxO signaling pathway	5.76507e-43
path:hsa05145	Toxoplasmosis	3.6034e-42
path:hsa01522	Endocrine resistance	4.22078e-42
path:hsa05164	Influenza A	4.93866e-42
path:hsa05132	Salmonella infection	1.61733e-41
path:hsa04611	Platelet activation	2.17298e-41
path:hsa04613	Neutrophil extracellular trap formation	3.28031e-41
path:hsa05166	Human T-cell leukemia virus 1 infection	3.28031e-41
path:hsa04625	C-type lectin receptor signaling pathway	7.44432e-41
path:hsa05170	Human immunodeficiency virus 1 infection	8.30587e-41
path:hsa05206	MicroRNAs in cancer	2.4366e-40
path:hsa04071	Sphingolipid signaling pathway	1.85432e-39
path:hsa04926	Relaxin signaling pathway	3.72792e-39
path:hsa05160	Hepatitis C	5.9988e-39
path:hsa04726	Serotonergic synapse	9.20461e-39
path:hsa04062	Chemokine signaling pathway	2.89518e-38
path:hsa05235	PD-L1 expression and PD-1 checkpoint pathway in cancer	5.13469e-38
path:hsa05220	Chronic myeloid leukemia	5.89425e-38
path:hsa04668	TNF signaling pathway	6.8269e-38
path:hsa04012	ErbB signaling pathway	2.19247e-37
path:hsa05223	Non-small cell lung cancer	2.19247e-37
path:hsa05142	Chagas disease	7.21728e-37
path:hsa05214	Glioma	1.27124e-36
path:hsa04218	Cellular senescence	1.54999e-36
path:hsa04370	VEGF signaling pathway	4.50136e-36
path:hsa05152	Tuberculosis	4.83545e-36
path:hsa05210	Colorectal cancer	1.17512e-35
path:hsa05230	Central carbon metabolism in cancer	1.09351e-34
path:hsa04917	Prolactin signaling pathway	1.09351e-34
path:hsa04659	Th17 cell differentiation	1.49453e-34
path:hsa04910	Insulin signaling pathway	5.7161e-34
path:hsa04935	Growth hormone synthesis, secretion and action	5.72437e-34
path:hsa04380	Osteoclast differentiation	5.93029e-34
path:hsa05221	Acute myeloid leukemia	7.34915e-34
path:hsa04072	Phospholipase D signaling pathway	8.56418e-34
path:hsa05203	Viral carcinogenesis	1.17743e-33
path:hsa04621	NOD-like receptor signaling pathway	1.54011e-33
path:hsa05211	Renal cell carcinoma	2.24409e-33
path:hsa04810	Regulation of actin cytoskeleton	3.14358e-33
path:hsa04921	Oxytocin signaling pathway	4.76567e-33
path:hsa04915	Estrogen signaling pathway	1.40486e-32
path:hsa01524	Platinum drug resistance	1.92536e-32
path:hsa04660	T cell receptor signaling pathway	2.5776e-32
path:hsa04620	Toll-like receptor signaling pathway	2.5776e-32
path:hsa04261	Adrenergic signaling in cardiomyocytes	2.58604e-32
path:hsa04720	Long-term potentiation	2.6361e-32
path:hsa04728	Dopaminergic synapse	3.97551e-32
path:hsa05130	Pathogenic Escherichia coli infection	6.84768e-32
path:hsa05226	Gastric cancer	3.35787e-31
path:hsa04270	Vascular smooth muscle contraction	1.04164e-30
path:hsa05231	Choline metabolism in cancer	1.49113e-30
path:hsa04664	Fc epsilon RI signaling pathway	1.64619e-30
path:hsa04022	cGMP-PKG signaling pathway	2.36964e-30
path:hsa05031	Amphetamine addiction	2.72827e-30
path:hsa04140	Autophagy - animal	3.27816e-30
path:hsa05222	Small cell lung cancer	3.40051e-30
path:hsa04912	GnRH signaling pathway	5.03445e-30
path:hsa05218	Melanoma	1.19515e-29
path:hsa05133	Pertussis	7.87744e-29
path:hsa05120	Epithelial cell signaling in Helicobacter pylori infection	1.46484e-28
path:hsa04725	Cholinergic synapse	2.75102e-28
path:hsa04930	Type II diabetes mellitus	3.76489e-28
path:hsa05224	Breast cancer	8.38696e-28
path:hsa04371	Apelin signaling pathway	9.59821e-28
path:hsa04657	IL-17 signaling pathway	4.16886e-27
path:hsa04666	Fc gamma R-mediated phagocytosis	1.19952e-26
path:hsa04360	Axon guidance	1.43531e-26
path:hsa04217	Necroptosis	1.57239e-26
path:hsa04064	NF-kappa B signaling pathway	1.20334e-25
path:hsa04724	Glutamatergic synapse	1.32851e-25
path:hsa05213	Endometrial cancer	4.47244e-25
path:hsa04150	mTOR signaling pathway	1.24213e-24
path:hsa05219	Bladder cancer	1.50153e-24
path:hsa04540	Gap junction	5.37875e-24
path:hsa04630	JAK-STAT signaling pathway	5.69745e-24
path:hsa00982	Drug metabolism - cytochrome P450	7.92327e-24
path:hsa05034	Alcoholism	4.67514e-23
path:hsa05140	Leishmaniasis	5.37727e-23
path:hsa00590	Arachidonic acid metabolism	5.65512e-23
path:hsa04213	Longevity regulating pathway - multiple species	8.74662e-23
path:hsa04713	Circadian entrainment	9.37056e-23
path:hsa05030	Cocaine addiction	1.73305e-22
path:hsa04929	GnRH secretion	2.01981e-22
path:hsa04914	Progesterone-mediated oocyte maturation	2.2446e-22
path:hsa04662	B cell receptor signaling pathway	3.00777e-22
path:hsa04670	Leukocyte transendothelial migration	6.14517e-22
path:hsa04730	Long-term depression	9.99018e-22
path:hsa00980	Metabolism of xenobiotics by cytochrome P450	1.62935e-21
path:hsa04934	Cushing syndrome	2.53504e-21
path:hsa04520	Adherens junction	3.01922e-21
path:hsa04723	Retrograde endocannabinoid signaling	7.51102e-21
path:hsa00480	Glutathione metabolism	7.51102e-21
path:hsa04550	Signaling pathways regulating pluripotency of stem cells	2.7268e-20
path:hsa05204	Chemical carcinogenesis - DNA adducts	3.28979e-20
path:hsa04920	Adipocytokine signaling pathway	3.28979e-20
path:hsa04650	Natural killer cell mediated cytotoxicity	3.34323e-20
path:hsa04714	Thermogenesis	9.28507e-20
path:hsa04658	Th1 and Th2 cell differentiation	1.18058e-19
path:hsa04923	Regulation of lipolysis in adipocytes	1.31033e-19
path:hsa01523	Antifolate resistance	4.52854e-19
path:hsa04152	AMPK signaling pathway	5.25974e-19
path:hsa04211	Longevity regulating pathway	8.65613e-19
path:hsa00983	Drug metabolism - other enzymes	1.15702e-18
path:hsa05032	Morphine addiction	1.47672e-18
path:hsa05202	Transcriptional misregulation in cancer	1.62327e-18
path:hsa04928	Parathyroid hormone synthesis, secretion and action	4.09683e-18
path:hsa05134	Legionellosis	4.81481e-18
path:hsa05414	Dilated cardiomyopathy	5.31133e-18
path:hsa05144	Malaria	7.51132e-18
path:hsa04924	Renin secretion	1.39328e-17
path:hsa04960	Aldosterone-regulated sodium reabsorption	1.6065e-17
path:hsa05410	Hypertrophic cardiomyopathy	1.75653e-17
path:hsa04916	Melanogenesis	1.75653e-17
path:hsa05146	Amoebiasis	2.20383e-17
path:hsa05033	Nicotine addiction	7.21739e-17
path:hsa04610	Complement and coagulation cascades	7.57214e-17
path:hsa04925	Aldosterone synthesis and secretion	1.22457e-16
path:hsa04260	Cardiac muscle contraction	1.25487e-16
path:hsa00270	Cysteine and methionine metabolism	1.8722e-16
path:hsa04310	Wnt signaling pathway	2.18416e-16
path:hsa04215	Apoptosis - multiple species	1.43216e-15
path:hsa04727	GABAergic synapse	3.0128e-15
path:hsa04114	Oocyte meiosis	4.99254e-15
path:hsa04922	Glucagon signaling pathway	1.075e-14
path:hsa04911	Insulin secretion	2.10872e-14
path:hsa05321	Inflammatory bowel disease	2.55268e-14
path:hsa04971	Gastric acid secretion	2.82776e-14
path:hsa05168	Herpes simplex virus 1 infection	3.33292e-14
path:hsa01200	Carbon metabolism	4.75286e-14
path:hsa05323	Rheumatoid arthritis	9.42174e-14
path:hsa04622	RIG-I-like receptor signaling pathway	9.50108e-14
path:hsa01230	Biosynthesis of amino acids	3.23276e-13
path:hsa00591	Linoleic acid metabolism	3.65024e-13
path:hsa04390	Hippo signaling pathway	3.69554e-13
path:hsa05143	African trypanosomiasis	4.39707e-13
path:hsa05412	Arrhythmogenic right ventricular cardiomyopathy	5.02857e-13
path:hsa04976	Bile secretion	5.03447e-13
path:hsa04970	Salivary secretion	1.1137e-12
path:hsa00330	Arginine and proline metabolism	2.4657e-12
path:hsa04115	p53 signaling pathway	2.77982e-12
path:hsa03320	PPAR signaling pathway	4.31571e-12
path:hsa00350	Tyrosine metabolism	7.34082e-12
path:hsa00010	Glycolysis / Gluconeogenesis	9.79055e-12
path:hsa05216	Thyroid cancer	1.05479e-11
path:hsa04973	Carbohydrate digestion and absorption	1.35326e-11
path:hsa00620	Pyruvate metabolism	1.35326e-11
path:hsa04141	Protein processing in endoplasmic reticulum	1.45743e-11
path:hsa04614	Renin-angiotensin system	1.94082e-11
path:hsa00260	Glycine, serine and threonine metabolism	2.92816e-11
path:hsa05100	Bacterial invasion of epithelial cells	7.95609e-11
path:hsa04530	Tight junction	9.20595e-11
path:hsa04145	Phagosome	9.20595e-11
path:hsa04137	Mitophagy - animal	1.5802e-10
path:hsa04330	Notch signaling pathway	2.97635e-10
path:hsa04972	Pancreatic secretion	5.3104e-10
path:hsa04918	Thyroid hormone synthesis	6.19922e-10
path:hsa04913	Ovarian steroidogenesis	6.49284e-10
path:hsa04110	Cell cycle	1.28085e-09
path:hsa04350	TGF-beta signaling pathway	1.44868e-09
path:hsa00830	Retinol metabolism	1.88825e-09
path:hsa04070	Phosphatidylinositol signaling system	2.25564e-09
path:hsa04061	Viral protein interaction with cytokine and cytokine receptor	3.47077e-09
path:hsa05416	Viral myocarditis	4.69075e-09
path:hsa04623	Cytosolic DNA-sensing pathway	8.41295e-09
path:hsa00020	Citrate cycle (TCA cycle)	9.4627e-09
path:hsa00052	Galactose metabolism	1.30279e-08
path:hsa04060	Cytokine-cytokine receptor interaction	2.25031e-08
path:hsa04340	Hedgehog signaling pathway	2.55078e-08
path:hsa04742	Taste transduction	3.57051e-08
path:hsa00360	Phenylalanine metabolism	3.71218e-08
path:hsa01240	Biosynthesis of cofactors	4.12783e-08
path:hsa04144	Endocytosis	1.1511e-07
path:hsa00230	Purine metabolism	1.24251e-07
path:hsa04927	Cortisol synthesis and secretion	1.26018e-07
path:hsa04961	Endocrine and other factor-regulated calcium reabsorption	1.65988e-07
path:hsa04640	Hematopoietic cell lineage	1.92232e-07
path:hsa00562	Inositol phosphate metabolism	4.2562e-07
path:hsa00760	Nicotinate and nicotinamide metabolism	6.47025e-07
path:hsa00561	Glycerolipid metabolism	6.47026e-07
path:hsa00140	Steroid hormone biosynthesis	6.47026e-07
path:hsa04514	Cell adhesion molecules	7.22142e-07
path:hsa00500	Starch and sucrose metabolism	8.02436e-07
path:hsa00600	Sphingolipid metabolism	8.81814e-07
path:hsa00250	Alanine, aspartate and glutamate metabolism	9.96529e-07
path:hsa00190	Oxidative phosphorylation	1.0785e-06
path:hsa00511	Other glycan degradation	1.56209e-06
path:hsa00531	Glycosaminoglycan degradation	2.2335e-06
path:hsa05332	Graft-versus-host disease	2.72222e-06
path:hsa00380	Tryptophan metabolism	2.72222e-06
path:hsa00240	Pyrimidine metabolism	2.77398e-06
path:hsa00630	Glyoxylate and dicarboxylate metabolism	2.80208e-06
path:hsa04940	Type I diabetes mellitus	3.2425e-06
path:hsa04142	Lysosome	3.53644e-06
path:hsa00051	Fructose and mannose metabolism	5.47918e-06
path:hsa03410	Base excision repair	5.47918e-06
path:hsa00900	Terpenoid backbone biosynthesis	5.5846e-06
path:hsa00220	Arginine biosynthesis	5.5846e-06
path:hsa04612	Antigen processing and presentation	6.10098e-06
path:hsa00520	Amino sugar and nucleotide sugar metabolism	7.48392e-06
path:hsa00565	Ether lipid metabolism	8.74748e-06
path:hsa04146	Peroxisome	9.51548e-06
path:hsa05110	Vibrio cholerae infection	1.01434e-05
path:hsa00592	alpha-Linolenic acid metabolism	1.22693e-05
path:hsa04216	Ferroptosis	2.40842e-05
path:hsa00564	Glycerophospholipid metabolism	4.56321e-05
path:hsa00670	One carbon pool by folate	5.60198e-05
path:hsa05217	Basal cell carcinoma	5.66794e-05
path:hsa04979	Cholesterol metabolism	8.96884e-05
path:hsa00340	Histidine metabolism	9.08661e-05
path:hsa00524	Neomycin, kanamycin and gentamicin biosynthesis	0.000106004
path:hsa05340	Primary immunodeficiency	0.000147524
path:hsa00400	Phenylalanine, tyrosine and tryptophan biosynthesis	0.000207122
path:hsa05150	Staphylococcus aureus infection	0.000207903
path:hsa00790	Folate biosynthesis	0.000207903
path:hsa00604	Glycosphingolipid biosynthesis - ganglio series	0.00024963
path:hsa00603	Glycosphingolipid biosynthesis - globo and isoglobo series	0.00024963
path:hsa04721	Synaptic vesicle cycle	0.000251785
path:hsa00071	Fatty acid degradation	0.000289469
path:hsa04975	Fat digestion and absorption	0.000289469
path:hsa04974	Protein digestion and absorption	0.000345252
path:hsa02010	ABC transporters	0.000370671
path:hsa00410	beta-Alanine metabolism	0.000406583
path:hsa00053	Ascorbate and aldarate metabolism	0.000406583
path:hsa00910	Nitrogen metabolism	0.000408632
path:hsa04512	ECM-receptor interaction	0.00055954
path:hsa04672	Intestinal immune network for IgA production	0.00058258
path:hsa00100	Steroid biosynthesis	0.000783218
path:hsa05330	Allograft rejection	0.0012274
path:hsa00780	Biotin metabolism	0.001465
path:hsa00130	Ubiquinone and other terpenoid-quinone biosynthesis	0.00147795
path:hsa03440	Homologous recombination	0.00172284
path:hsa00860	Porphyrin and chlorophyll metabolism	0.00213174
path:hsa00280	Valine, leucine and isoleucine degradation	0.00347299
path:hsa00030	Pentose phosphate pathway	0.00366922
path:hsa00450	Selenocompound metabolism	0.00545578
path:hsa03460	Fanconi anemia pathway	0.00573686
path:hsa00640	Propanoate metabolism	0.00573686
path:hsa00040	Pentose and glucuronate interconversions	0.00573686
path:hsa00232	Caffeine metabolism	0.00678073
path:hsa01210	2-Oxocarboxylic acid metabolism	0.00740782
path:hsa04978	Mineral absorption	0.00880368
path:hsa00513	Various types of N-glycan biosynthesis	0.009254
path:hsa00770	Pantothenate and CoA biosynthesis	0.00975927
path:hsa00310	Lysine degradation	0.0106643
path:hsa04964	Proximal tubule bicarbonate reclamation	0.0125187
path:hsa00970	Aminoacyl-tRNA biosynthesis	0.0128091
path:hsa04977	Vitamin digestion and absorption	0.0139947
path:hsa03015	mRNA surveillance pathway	0.0174495
path:hsa03010	Ribosome	0.0185486
path:hsa01040	Biosynthesis of unsaturated fatty acids	0.0191289
path:hsa00650	Butanoate metabolism	0.0210315
path:hsa05320	Autoimmune thyroid disease	0.0254331
path:hsa03020	RNA polymerase	0.0272122
path:hsa04710	Circadian rhythm	0.0272122
path:hsa05310	Asthma	0.0272122
path:hsa04136	Autophagy - other	0.0294803
path:hsa03450	Non-homologous end-joining	0.0301356
path:hsa05322	Systemic lupus erythematosus	0.0627303
path:hsa04962	Vasopressin-regulated water reabsorption	0.0651563
path:hsa03420	Nucleotide excision repair	0.0760594
path:hsa03060	Protein export	0.0840792
path:hsa03430	Mismatch repair	0.0840792
path:hsa04950	Maturity onset diabetes of the young	0.103459
path:hsa00601	Glycosphingolipid biosynthesis - lacto and neolacto series	0.109912
path:hsa01212	Fatty acid metabolism	0.116227
path:hsa04744	Phototransduction	0.116227
path:hsa04392	Hippo signaling pathway - multiple species	0.122637
path:hsa04120	Ubiquitin mediated proteolysis	0.167018
path:hsa03030	DNA replication	0.172575
path:hsa03008	Ribosome biogenesis in eukaryotes	0.194997
path:hsa00510	N-Glycan biosynthesis	0.278819
path:hsa03040	Spliceosome	0.376591
path:hsa03018	RNA degradation	0.489145
path:hsa03013	RNA transport	0.536674
path:hsa04740	Olfactory transduction	0.672584

## Sheet: Table S6
Table S6. Enriched GO biological processes of essential common genes.
GO ID	GO Term	FDR
GO:0035644	phosphoanandamide dephosphorylation	0
GO:0046691	intracellular canaliculus	0
GO:0070980	biphenyl catabolic process	0
GO:0045212	neurotransmitter receptor biosynthetic process	0
GO:0032223	negative regulation of synaptic transmission, cholinergic	0
GO:0006581	acetylcholine catabolic process	0
GO:0050668	positive regulation of homocysteine metabolic process	0
GO:0016036	cellular response to phosphate starvation	0
GO:0099553	trans-synaptic signaling by endocannabinoid, modulating synaptic transmission	0
GO:0060405	regulation of penile erection	0
GO:0046456	icosanoid biosynthetic process	0
GO:0003245	cardiac muscle tissue growth involved in heart morphogenesis	0
GO:0097453	mesaxon	0
GO:0001727	lipid kinase activity	0
GO:0016154	pyrimidine-nucleoside phosphorylase activity	0
GO:0002374	cytokine secretion involved in immune response	0
GO:0004645	phosphorylase activity	0
GO:0045083	negative regulation of interleukin-12 biosynthetic process	0
GO:0042497	triacyl lipopeptide binding	0
GO:0031959	mineralocorticoid receptor signaling pathway	0
GO:1905818	regulation of chromosome separation	0
GO:0090533	cation-transporting ATPase complex	0
GO:0086040	sodium:proton antiporter activity involved in regulation of cardiac muscle cell membrane potential	0
GO:0086003	cardiac muscle cell contraction	0
GO:0035401	histone kinase activity (H3-Y41 specific)	0
GO:0001980	regulation of systemic arterial blood pressure by ischemic conditions	0
GO:0086050	membrane repolarization during bundle of His cell action potential	0
GO:0086087	voltage-gated potassium channel activity involved in bundle of His cell action potential repolarization	0
GO:0055064	chloride ion homeostasis	0
GO:0090122	cholesterol ester hydrolysis involved in cholesterol transport	0
GO:0005943	phosphatidylinositol 3-kinase complex, class IA	0
GO:0070335	aspartate binding	0
GO:0097698	telomere maintenance via base-excision repair	0
GO:2000657	negative regulation of apolipoprotein binding	0
GO:0090170	regulation of Golgi inheritance	0
GO:0061308	cardiac neural crest cell development involved in heart development	0
GO:0031281	positive regulation of cyclase activity	0
GO:0005983	starch catabolic process	0
GO:0046434	organophosphate catabolic process	0
GO:0046395	carboxylic acid catabolic process	0
GO:1900134	negative regulation of renin secretion into blood stream	0
GO:0007529	establishment of synaptic specificity at neuromuscular junction	0
GO:0035409	histone H3-Y41 phosphorylation	0
GO:0003108	negative regulation of the force of heart contraction by chemical signal	0
GO:0072173	metanephric tubule morphogenesis	0
GO:0038112	interleukin-8-mediated signaling pathway	0
GO:0004918	interleukin-8 receptor activity	0
GO:0032298	positive regulation of DNA-dependent DNA replication initiation	0
GO:0016160	amylase activity	0
GO:0042568	insulin-like growth factor binary complex	0
GO:0036134	12-hydroxyheptadecatrienoic acid synthase activity	0
GO:0004796	thromboxane-A synthase activity	0
GO:1990839	response to endothelin	0
GO:0035645	enteric smooth muscle cell differentiation	0
GO:0031620	regulation of fever generation	0
GO:1901873	regulation of post-translational protein modification	0
GO:0061903	positive regulation of 1-phosphatidylinositol-3-kinase activity	0
GO:0018032	protein amidation	0
GO:0004598	peptidylamidoglycolate lyase activity	0
GO:0070473	negative regulation of uterine smooth muscle contraction	0
GO:0032916	positive regulation of transforming growth factor beta3 production	0
GO:1905594	resveratrol binding	0
GO:1904408	melatonin binding	0
GO:0016661	oxidoreductase activity, acting on other nitrogenous compounds as donors	0
GO:2001303	lipoxin A4 biosynthetic process	0
GO:1901074	regulation of engulfment of apoptotic cell	0
GO:0097260	eoxin A4 synthase activity	0
GO:0047977	hepoxilin-epoxide hydrolase activity	0
GO:0035358	regulation of peroxisome proliferator activated receptor signaling pathway	0
GO:1903572	positive regulation of protein kinase D signaling	0
GO:1901142	insulin metabolic process	0
GO:0003169	coronary vein morphogenesis	0
GO:0034670	chemotaxis to arachidonic acid	0
GO:1904880	response to hydrogen sulfide	0
GO:1990332	Ire1 complex	0
GO:0097238	cellular response to methylglyoxal	0
GO:0043795	glyceraldehyde oxidoreductase activity	0
GO:0032838	plasma membrane bounded cell projection cytoplasm	0
GO:0006061	sorbitol biosynthetic process	0
GO:1990579	peptidyl-serine trans-autophosphorylation	0
GO:0019676	ammonia assimilation cycle	0
GO:0070413	trehalose metabolism in response to stress	0
GO:0034276	kynurenic acid biosynthetic process	0
GO:0002678	positive regulation of chronic inflammatory response	0
GO:0016917	GABA receptor activity	0
GO:0043990	histone H2A-S1 phosphorylation	0
GO:1901698	response to nitrogen compound	0
GO:1990578	perinuclear endoplasmic reticulum membrane	0
GO:0048145	regulation of fibroblast proliferation	0
GO:2000739	regulation of mesenchymal stem cell differentiation	0
GO:2001306	lipoxin B4 biosynthetic process	0
GO:0051121	hepoxilin metabolic process	0
GO:0036402	proteasome-activating ATPase activity	0
GO:1902728	positive regulation of growth factor dependent skeletal muscle satellite cell proliferation	0
GO:0008160	protein tyrosine phosphatase activator activity	0
GO:0004671	protein C-terminal S-isoprenylcysteine carboxyl O-methyltransferase activity	0
GO:1903489	positive regulation of lactation	0
GO:1900100	positive regulation of plasma cell differentiation	0
GO:0060691	epithelial cell maturation involved in salivary gland development	0
GO:0055092	sterol homeostasis	0
GO:1901339	regulation of store-operated calcium channel activity	0
GO:0019810	putrescine binding	0
GO:0060251	regulation of glial cell proliferation	0
GO:0006557	S-adenosylmethioninamine biosynthetic process	0
GO:1902215	negative regulation of interleukin-4-mediated signaling pathway	0
GO:1902206	negative regulation of interleukin-2-mediated signaling pathway	0
GO:1902202	regulation of hepatocyte growth factor receptor signaling pathway	0
GO:0070104	negative regulation of interleukin-6-mediated signaling pathway	0
GO:0033343	positive regulation of collagen binding	0
GO:0030029	actin filament-based process	0
GO:0072518	Rho-dependent protein serine/threonine kinase activity	0
GO:0150033	negative regulation of protein localization to lysosome	0
GO:0004381	fucosylgalactoside 3-alpha-galactosyltransferase activity	0
GO:0004380	glycoprotein-fucosylgalactoside alpha-N-acetylgalactosaminyltransferase activity	0
GO:0048243	norepinephrine secretion	0
GO:0051413	response to cortisone	0
GO:1902233	negative regulation of positive thymic T cell selection	0
GO:1905039	carboxylic acid transmembrane transport	0
GO:0007208	phospholipase C-activating serotonin receptor signaling pathway	0
GO:0071886	1-(4-iodo-2,5-dimethoxyphenyl)propan-2-amine binding	0
GO:0010878	cholesterol storage	0
GO:0070025	carbon monoxide binding	0
GO:0050421	nitrite reductase (NO-forming) activity	0
GO:0030209	dermatan sulfate catabolic process	0
GO:0005984	disaccharide metabolic process	0
GO:1904325	positive regulation of inhibitory G-protein coupled receptor phosphorylation	0
GO:2000420	negative regulation of eosinophil extravasation	0
GO:0061358	negative regulation of Wnt protein secretion	0
GO:0031635	adenylate cyclase-inhibiting opioid receptor signaling pathway	0
GO:0004979	beta-endorphin receptor activity	0
GO:0071471	cellular response to non-ionic osmotic stress	0
GO:0060073	micturition	0
GO:0034752	cytosolic aryl hydrocarbon receptor complex	0
GO:0001985	negative regulation of heart rate involved in baroreceptor response to increased systemic arterial blood pressure	0
GO:1904793	regulation of euchromatin binding	0
GO:1904501	positive regulation of chromatin-mediated maintenance of transcription	0
GO:0061550	cranial ganglion development	0
GO:0061324	canonical Wnt signaling pathway involved in positive regulation of cardiac outflow tract cell proliferation	0
GO:0061198	fungiform papilla formation	0
GO:0060479	lung cell differentiation	0
GO:0007403	glial cell fate determination	0
GO:0034039	8-oxo-7,8-dihydroguanine DNA N-glycosylase activity	0
GO:0001840	neural plate development	0
GO:0051458	corticotropin secretion	0
GO:0010578	regulation of adenylate cyclase activity involved in G-protein coupled receptor signaling pathway	0
GO:0061611	mannose to fructose-6-phosphate metabolic process	0
GO:0001912	positive regulation of leukocyte mediated cytotoxicity	0
GO:0000032	cell wall mannoprotein biosynthetic process	0
GO:0043062	extracellular structure organization	0
GO:0001193	maintenance of transcriptional fidelity during DNA-templated transcription elongation from RNA polymerase II promoter	0
GO:0038164	thrombopoietin receptor activity	0
GO:0038154	interleukin-11-mediated signaling pathway	0
GO:0019970	interleukin-11 binding	0
GO:0004921	interleukin-11 receptor activity	0
GO:0070512	positive regulation of histone H4-K20 methylation	0
GO:0060961	phospholipase D inhibitor activity	0
GO:1903285	positive regulation of hydrogen peroxide catabolic process	0
GO:1903284	positive regulation of glutathione peroxidase activity	0
GO:1902957	negative regulation of mitochondrial electron transport, NADH to ubiquinone	0
GO:0051622	negative regulation of norepinephrine uptake	0
GO:0051585	negative regulation of dopamine uptake involved in synaptic transmission	0
GO:0050812	regulation of acyl-CoA biosynthetic process	0
GO:1905223	epicardium morphogenesis	0
GO:0032769	negative regulation of monooxygenase activity	0
GO:0010517	regulation of phospholipase activity	0
GO:0006638	neutral lipid metabolic process	0
GO:2000230	negative regulation of pancreatic stellate cell proliferation	0
GO:0060694	regulation of cholesterol transporter activity	0
GO:0045713	low-density lipoprotein particle receptor biosynthetic process	0
GO:0004955	prostaglandin receptor activity	0
GO:1905316	superior endocardial cushion morphogenesis	0
GO:1905315	cell proliferation involved in endocardial cushion morphogenesis	0
GO:1905317	inferior endocardial cushion morphogenesis	0
GO:0060443	mammary gland morphogenesis	0
GO:0002663	positive regulation of B cell tolerance induction	0
GO:0002651	positive regulation of tolerance induction to self antigen	0
GO:0014048	regulation of glutamate secretion	0
GO:0031626	beta-endorphin binding	0
GO:0046272	stilbene catabolic process	0
GO:1904482	cellular response to tetrahydrofolate	0
GO:0085018	maintenance of symbiont-containing vacuole by host	0
GO:0030184	nitric oxide transmembrane transporter activity	0
GO:0140196	positive regulation of adenylate cyclase-activating adrenergic receptor signaling pathway involved in heart process	0
GO:0098924	retrograde trans-synaptic signaling by nitric oxide	0
GO:0046166	glyceraldehyde-3-phosphate biosynthetic process	0
GO:0052822	DNA-3-methylguanine glycosylase activity	0
GO:0052821	DNA-7-methyladenine glycosylase activity	0
GO:0043916	DNA-7-methylguanine glycosylase activity	0
GO:0008725	DNA-3-methyladenine glycosylase activity	0
GO:0005345	purine nucleobase transmembrane transporter activity	0
GO:0003905	alkylbase DNA N-glycosylase activity	0
GO:1904782	negative regulation of NMDA glutamate receptor activity	0
GO:0001016	RNA polymerase III regulatory region DNA binding	0
GO:0106028	neuron projection retraction	0
GO:0005350	pyrimidine nucleobase transmembrane transporter activity	0
GO:0002882	positive regulation of chronic inflammatory response to non-antigenic stimulus	0
GO:0006863	purine nucleobase transport	0
GO:0045938	positive regulation of circadian sleep/wake cycle, sleep	0
GO:0070524	11-beta-hydroxysteroid dehydrogenase (NADP+) activity	0
GO:0015791	polyol transport	0
GO:0046942	carboxylic acid transport	0
GO:0046943	carboxylic acid transmembrane transporter activity	0
GO:0043397	regulation of corticotropin-releasing hormone secretion	0
GO:0031644	regulation of neurological system process	0
GO:0001587	Gq/11-coupled serotonin receptor activity	0
GO:0004102	choline O-acetyltransferase activity	0
GO:0035866	alphav-beta3 integrin-PKCalpha complex	0
GO:0033885	10-hydroxy-9-(phosphonooxy)octadecanoate phosphatase activity	0
GO:1990349	gap junction-mediated intercellular transport	0
GO:0044228	host cell surface	0
GO:0099039	sphingolipid translocation	0
GO:0046623	sphingolipid-translocating ATPase activity	0
GO:0034775	glutathione transmembrane transport	0
GO:0034634	glutathione transmembrane transporter activity	0
GO:0015431	glutathione S-conjugate-exporting ATPase activity	0
GO:0015420	cobalamin-transporting ATPase activity	0
GO:0032556	pyrimidine deoxyribonucleotide binding	0
GO:1901291	negative regulation of double-strand break repair via single-strand annealing	0
GO:0004676	3-phosphoinositide-dependent protein kinase activity	0
GO:0044557	relaxation of smooth muscle	0
GO:0097473	retinal rod cell apoptotic process	0
GO:0071486	cellular response to high light intensity	0
GO:0010849	regulation of proton-transporting ATPase activity, rotational mechanism	0
GO:0100002	negative regulation of protein kinase activity by protein phosphorylation	0
GO:0090067	regulation of thalamus size	0
GO:0032227	negative regulation of synaptic transmission, dopaminergic	0
GO:0019811	cocaine binding	0
GO:0014064	positive regulation of serotonin secretion	0
GO:0045282	plasma membrane succinate dehydrogenase complex	0
GO:0009061	anaerobic respiration	0
GO:0032430	positive regulation of phospholipase A2 activity	0
GO:0032900	negative regulation of neurotrophin production	0
GO:0032244	positive regulation of nucleoside transport	0
GO:1903579	negative regulation of ATP metabolic process	0
GO:0051939	gamma-aminobutyric acid import	0
GO:0051250	negative regulation of lymphocyte activation	0
GO:0060709	glycogen cell differentiation involved in embryonic placenta development	0
GO:0010992	ubiquitin recycling	0
GO:1902912	pyruvate kinase complex	0
GO:0014870	response to muscle inactivity	0
GO:0097655	serpin family protein binding	0
GO:0008049	male courtship behavior	0
GO:0061885	positive regulation of mini excitatory postsynaptic potential	0
GO:0061048	negative regulation of branching involved in lung morphogenesis	0
GO:0002679	respiratory burst involved in defense response	0
GO:1903937	response to acrylamide	0
GO:1903935	response to sodium arsenite	0
GO:0045105	intermediate filament polymerization or depolymerization	0
GO:1904999	positive regulation of leukocyte adhesion to arterial endothelial cell	0
GO:0032682	negative regulation of chemokine production	0
GO:0042214	terpene metabolic process	0
GO:0034617	tetrahydrobiopterin binding	0
GO:0002055	adenine binding	0
GO:0014805	smooth muscle adaptation	0
GO:0016137	glycoside metabolic process	0
GO:0006585	dopamine biosynthetic process from tyrosine	0
GO:0031109	microtubule polymerization or depolymerization	0
GO:0048030	disaccharide binding	0
GO:0070241	positive regulation of activated T cell autonomous cell death	0
GO:0033961	cis-stilbene-oxide hydrolase activity	0
GO:1904685	positive regulation of metalloendopeptidase activity	0
GO:0017129	triglyceride binding	0
GO:0070009	serine-type aminopeptidase activity	0
GO:0001846	opsonin binding	0
GO:0004420	hydroxymethylglutaryl-CoA reductase (NADPH) activity	0
GO:0052066	entry of symbiont into host cell by promotion of host phagocytosis	0
GO:0035505	positive regulation of myosin light chain kinase activity	0
GO:0032673	regulation of interleukin-4 production	0
GO:0035747	natural killer cell chemotaxis	0
GO:0045994	positive regulation of translational initiation by iron	0
GO:1904612	response to 2,3,7,8-tetrachlorodibenzodioxine	0
GO:1904400	response to Thyroid stimulating hormone	0
GO:1905313	transforming growth factor beta receptor signaling pathway involved in heart development	0
GO:0033595	response to genistein	0
GO:0010641	positive regulation of platelet-derived growth factor receptor signaling pathway	0
GO:0010037	response to carbon dioxide	0
GO:0050649	testosterone 6-beta-hydroxylase activity	0
GO:1990402	embryonic liver development	0
GO:0004940	beta1-adrenergic receptor activity	0
GO:0001997	positive regulation of the force of heart contraction by epinephrine-norepinephrine	0
GO:0001996	positive regulation of heart rate by epinephrine-norepinephrine	0
GO:1901299	negative regulation of hydrogen peroxide-mediated programmed cell death	0
GO:0003999	adenine phosphoribosyltransferase activity	0
GO:0005008	hepatocyte growth factor-activated receptor activity	0
GO:0050857	positive regulation of antigen receptor-mediated signaling pathway	0
GO:1903209	positive regulation of oxidative stress-induced cell death	0
GO:0010727	negative regulation of hydrogen peroxide metabolic process	0
GO:0070947	neutrophil mediated killing of fungus	0
GO:0050922	negative regulation of chemotaxis	0
GO:1990917	ooplasm	0
GO:1901389	negative regulation of transforming growth factor beta activation	0
GO:0002135	CTP binding	0
GO:0045818	negative regulation of glycogen catabolic process	0
GO:0046631	alpha-beta T cell activation	0
GO:2001273	regulation of glucose import in response to insulin stimulus	0
GO:0051389	inactivation of MAPKK activity	0
GO:2000473	positive regulation of hematopoietic stem cell migration	0
GO:1905217	response to astaxanthin	0
GO:0006743	ubiquinone metabolic process	0
GO:0080184	response to phenylpropanoid	0
GO:0019088	immortalization of host cell by virus	0
GO:0019860	uracil metabolic process	0
GO:0072163	mesonephric epithelium development	0
GO:0046078	dUMP metabolic process	0
GO:0060681	branch elongation involved in ureteric bud branching	0
GO:0042197	halogenated hydrocarbon metabolic process	0
GO:0031947	negative regulation of glucocorticoid biosynthetic process	0
GO:0018910	benzene metabolic process	0
GO:0018885	carbon tetrachloride metabolic process	0
GO:0045989	positive regulation of striated muscle contraction	0
GO:0051563	smooth endoplasmic reticulum calcium ion homeostasis	0
GO:1990268	response to gold nanoparticle	0
GO:0070576	vitamin D 24-hydroxylase activity	0
GO:0010963	regulation of L-arginine import	0
GO:0070430	positive regulation of nucleotide-binding oligomerization domain containing 1 signaling pathway	0
GO:0008541	proteasome regulatory particle, lid subcomplex	0
GO:1901331	positive regulation of odontoblast differentiation	0
GO:0061044	negative regulation of vascular wound healing	0
GO:0035491	positive regulation of leukotriene production involved in inflammatory response	0
GO:0019547	arginine catabolic process to ornithine	0
GO:0099568	cytoplasmic region	0
GO:0034687	integrin alphaL-beta2 complex	0
GO:0070965	positive regulation of neutrophil mediated killing of fungus	0
GO:0032369	negative regulation of lipid transport	0
GO:0050748	negative regulation of lipoprotein metabolic process	0
GO:0035295	tube development	0
GO:0002149	hypochlorous acid biosynthetic process	0
GO:0042282	hydroxymethylglutaryl-CoA reductase activity	0
GO:0019341	dibenzo-p-dioxin catabolic process	0
GO:0016046	detection of fungus	0
GO:0010856	adenylate cyclase activator activity	0
GO:0052692	raffinose alpha-galactosidase activity	0
GO:0023021	termination of signal transduction	0
GO:0046479	glycosphingolipid catabolic process	0
GO:0050783	cocaine metabolic process	0
GO:1901805	beta-glucoside catabolic process	0
GO:1904457	positive regulation of neuronal action potential	0
GO:0035408	histone H3-T6 phosphorylation	0
GO:0035403	histone kinase activity (H3-T6 specific)	0
GO:0036473	cell death in response to oxidative stress	0
GO:0034677	integrin alpha7-beta1 complex	0
GO:0004883	glucocorticoid receptor activity	0
GO:0016711	flavonoid 3'-monooxygenase activity	0
GO:0010710	regulation of collagen catabolic process	0
GO:0050543	icosatetraenoic acid binding	0
GO:0038051	glucocorticoid-activated RNA polymerase II transcription factor binding transcription factor activity	0
GO:0043402	glucocorticoid mediated signaling pathway	0
GO:0010477	response to sulfur dioxide	0
GO:0031805	type 8 metabotropic glutamate receptor binding	0
GO:0001910	regulation of leukocyte mediated cytotoxicity	0
GO:0004587	ornithine-oxo-acid transaminase activity	0
GO:0035605	peptidyl-cysteine S-nitrosylase activity	0
GO:0052501	positive regulation by organism of apoptotic process in other organism involved in symbiotic interaction	0
GO:0009692	ethylene metabolic process	0
GO:0016679	oxidoreductase activity, acting on diphenols and related substances as donors	0
GO:0070091	glucagon secretion	0
GO:2001245	regulation of phosphatidylcholine biosynthetic process	0
GO:0046554	malate dehydrogenase (NADP+) activity	0
GO:1905225	response to thyrotropin-releasing hormone	0
GO:0004773	steryl-sulfatase activity	0
GO:2000830	positive regulation of parathyroid hormone secretion	0
GO:1903465	positive regulation of mitotic cell cycle DNA replication	0
GO:0070640	vitamin D3 metabolic process	0
GO:0009855	determination of bilateral symmetry	0
GO:1900039	positive regulation of cellular response to hypoxia	0
GO:1904016	response to Thyroglobulin triiodothyronine	0
GO:0042910	xenobiotic transmembrane transporter activity	0
GO:0034373	intermediate-density lipoprotein particle remodeling	0
GO:1904764	chaperone-mediated autophagy translocation complex disassembly	0
GO:1904589	regulation of protein import	0
GO:1902904	negative regulation of supramolecular fiber organization	0
GO:1903897	regulation of PERK-mediated unfolded protein response	0
GO:2001239	regulation of extrinsic apoptotic signaling pathway in absence of ligand	0
GO:1903891	regulation of ATF6-mediated unfolded protein response	0
GO:0033384	geranyl diphosphate biosynthetic process	0
GO:0060904	regulation of protein folding in endoplasmic reticulum	0
GO:0035437	maintenance of protein localization in endoplasmic reticulum	0
GO:0033386	geranylgeranyl diphosphate biosynthetic process	0
GO:0048569	post-embryonic animal organ development	0
GO:0002153	steroid receptor RNA activator RNA binding	0
GO:1905689	positive regulation of diacylglycerol kinase activity	0
GO:1902988	neurofibrillary tangle assembly	0
GO:0099077	histone-dependent DNA binding	0
GO:0072386	plus-end-directed organelle transport along microtubule	0
GO:0090350	negative regulation of cellular organofluorine metabolic process	0
GO:0051100	negative regulation of binding	0
GO:0097501	stress response to metal ion	0
GO:0048753	pigment granule organization	0
GO:0019322	pentose biosynthetic process	0
GO:0038186	lithocholic acid receptor activity	0
GO:0047939	L-glucuronate reductase activity	0
GO:0042840	D-glucuronate catabolic process	0
GO:0004575	sucrose alpha-glucosidase activity	0
GO:1902947	regulation of tau-protein kinase activity	0
GO:0070572	positive regulation of neuron projection regeneration	0
GO:0061081	positive regulation of myeloid leukocyte cytokine production involved in immune response	0
GO:0061078	positive regulation of prostaglandin secretion involved in immune response	0
GO:0002541	activation of plasma proteins involved in acute inflammatory response	0
GO:1990771	clathrin-dependent extracellular exosome endocytosis	0
GO:0097510	base-excision repair, AP site formation via deaminated base removal	0
GO:0102009	proline dipeptidase activity	0
GO:2001286	regulation of caveolin-mediated endocytosis	0
GO:0046390	ribose phosphate biosynthetic process	0
GO:1903597	negative regulation of gap junction assembly	0
GO:0060177	regulation of angiotensin metabolic process	0
GO:0060696	regulation of phospholipid catabolic process	0
GO:0031711	bradykinin receptor binding	0
GO:0071071	regulation of phospholipid biosynthetic process	0
GO:0060282	positive regulation of oocyte development	0
GO:0018467	formaldehyde dehydrogenase activity	0
GO:0043603	cellular amide metabolic process	0
GO:0019627	urea metabolic process	0
GO:0004736	pyruvate carboxylase activity	0
GO:0071415	cellular response to purine-containing compound	0
GO:1902121	lithocholic acid binding	0
GO:0060558	regulation of calcidiol 1-monooxygenase activity	0
GO:0071838	cell proliferation in bone marrow	0
GO:1905286	serine-type peptidase complex	0
GO:0046671	negative regulation of retinal cell programmed cell death	0
GO:0032848	negative regulation of cellular pH reduction	0
GO:0035441	cell migration involved in vasculogenesis	0
GO:0005017	platelet-derived growth factor-activated receptor activity	0
GO:1904036	negative regulation of epithelial cell apoptotic process	0
GO:0070305	response to cGMP	0
GO:0014806	smooth muscle hyperplasia	0
GO:0002246	wound healing involved in inflammatory response	0
GO:0051066	dihydrobiopterin metabolic process	0
GO:2000630	positive regulation of miRNA metabolic process	0
GO:0034120	positive regulation of erythrocyte aggregation	0
GO:0002248	connective tissue replacement involved in inflammatory response wound healing	0
GO:0002460	adaptive immune response based on somatic recombination of immune receptors built from immunoglobulin superfamily domains	0
GO:0035732	nitric oxide storage	0
GO:0035789	metanephric mesenchymal cell migration	0
GO:0009817	defense response to fungus, incompatible interaction	0
GO:0019049	evasion or tolerance of host defenses by virus	0
GO:0042660	positive regulation of cell fate specification	0
GO:0014843	growth factor dependent regulation of skeletal muscle satellite cell proliferation	0
GO:0071882	phospholipase C-activating adrenergic receptor signaling pathway	0
GO:0071881	adenylate cyclase-inhibiting adrenergic receptor signaling pathway	0
GO:0071878	negative regulation of adenylate cyclase-activating adrenergic receptor signaling pathway	0
GO:0032667	regulation of interleukin-23 production	0
GO:0032943	mononuclear cell proliferation	0
GO:0060751	branch elongation involved in mammary gland duct branching	0
GO:0071677	positive regulation of mononuclear cell migration	0
GO:1903911	positive regulation of receptor clustering	0
GO:0007210	serotonin receptor signaling pathway	0
GO:0035730	S-nitrosoglutathione binding	0
GO:0043375	CD8-positive, alpha-beta T cell lineage commitment	0
GO:0038091	positive regulation of cell proliferation by VEGF-activated platelet derived growth factor receptor signaling pathway	0
GO:0072262	metanephric glomerular mesangial cell proliferation involved in metanephros development	0
GO:0016248	channel inhibitor activity	0
GO:0006582	melanin metabolic process	0
GO:0070974	POU domain binding	0
GO:0060769	positive regulation of epithelial cell proliferation involved in prostate gland development	0
GO:0060520	activation of prostate induction by androgen receptor signaling pathway	0
GO:0019102	male somatic sex determination	0
GO:0043181	vacuolar sequestering	0
GO:0005985	sucrose metabolic process	0
GO:0004574	oligo-1,6-glucosidase activity	0
GO:0070141	response to UV-A	0
GO:0097489	multivesicular body, internal vesicle lumen	0
GO:1905208	negative regulation of cardiocyte differentiation	0
GO:0060981	cell migration involved in coronary angiogenesis	0
GO:0045091	regulation of single stranded viral RNA replication via double stranded DNA intermediate	0
GO:0006535	cysteine biosynthetic process from serine	0
GO:1904722	positive regulation of mRNA endonucleolytic cleavage involved in unfolded protein response	0
GO:1902380	positive regulation of endoribonuclease activity	0
GO:0031249	denatured protein binding	0
GO:0004051	arachidonate 5-lipoxygenase activity	0
GO:0002540	leukotriene production involved in inflammatory response	0
GO:1904762	positive regulation of myofibroblast differentiation	0
GO:1903376	regulation of oxidative stress-induced neuron intrinsic apoptotic signaling pathway	0
GO:0036211	protein modification process	0
GO:0002542	Factor XII activation	0
GO:0010990	regulation of SMAD protein complex assembly	0
GO:2000097	regulation of smooth muscle cell-matrix adhesion	0
GO:0021508	floor plate formation	0
GO:1990708	conditioned place preference	0
GO:0099557	trans-synaptic signaling by trans-synaptic complex, modulating synaptic transmission	0
GO:0019808	polyamine binding	0
GO:0072434	signal transduction involved in mitotic G2 DNA damage checkpoint	0
GO:0038042	dimeric G-protein coupled receptor signaling pathway	0
GO:0022616	DNA strand elongation	0
GO:0038038	G-protein coupled receptor homodimeric complex	0
GO:0038037	G-protein coupled receptor dimeric complex	0
GO:0008843	endochitinase activity	0
GO:0034515	proteasome storage granule	0
GO:0090341	negative regulation of secretion of lysosomal enzymes	0
GO:0034441	plasma lipoprotein particle oxidation	0
GO:0034440	lipid oxidation	0
GO:1903054	negative regulation of extracellular matrix organization	0
GO:1903626	positive regulation of DNA catabolic process	0
GO:1903347	negative regulation of bicellular tight junction assembly	0
GO:0140069	histone butyryltransferase activity	0
GO:0140068	histone crotonyltransferase activity	0
GO:0140067	peptidyl-lysine butyrylation	0
GO:0140066	peptidyl-lysine crotonylation	0
GO:0140065	peptide butyryltransferase activity	0
GO:0061921	peptidyl-lysine propionylation	0
GO:0061920	protein propionyltransferase activity	0
GO:0043969	histone H2B acetylation	0
GO:0034212	peptide N-acetyltransferase activity	0
GO:0086024	adenylate cyclase-activating adrenergic receptor signaling pathway involved in positive regulation of heart rate	0
GO:0072366	regulation of cellular ketone metabolic process by positive regulation of transcription from RNA polymerase II promoter	0
GO:1902362	melanocyte apoptotic process	0
GO:1903978	regulation of microglial cell activation	0
GO:1905843	regulation of cellular response to gamma radiation	0
GO:0031379	RNA-directed RNA polymerase complex	0
GO:1905327	tracheoesophageal septum formation	0
GO:1900175	regulation of nodal signaling pathway involved in determination of lateral mesoderm left/right asymmetry	0
GO:0061189	positive regulation of sclerotome development	0
GO:0060783	mesenchymal smoothened signaling pathway involved in prostate gland development	0
GO:0060782	regulation of mesenchymal cell proliferation involved in prostate gland development	0
GO:0060685	regulation of prostatic bud formation	0
GO:0060516	primary prostatic bud elongation	0
GO:0060459	left lung development	0
GO:0060458	right lung development	0
GO:0060439	trachea morphogenesis	0
GO:0014858	positive regulation of skeletal muscle cell proliferation	0
GO:0009949	polarity specification of anterior/posterior axis	0
GO:0050614	delta24-sterol reductase activity	0
GO:0000246	delta24(24-1) sterol reductase activity	0
GO:0061026	cardiac muscle tissue regeneration	0
GO:0047856	dihydrocoumarin hydrolase activity	0
GO:0018733	3,4-dihydrocoumarin hydrolase activity	0
GO:0010124	phenylacetate catabolic process	0
GO:0003877	ATP adenylyltransferase activity	0
GO:0002276	basophil activation involved in immune response	0
GO:0032440	2-alkenal reductase [NAD(P)] activity	0
GO:0042635	positive regulation of hair cycle	0
GO:0098530	positive regulation of strand invasion	0
GO:0070337	3'-flap-structured DNA binding	0
GO:1901725	regulation of histone deacetylase activity	0
GO:0072363	regulation of glycolytic process by positive regulation of transcription from RNA polymerase II promoter	0
GO:2000062	negative regulation of ureter smooth muscle cell differentiation	0
GO:0071839	apoptotic process in bone marrow	0
GO:0019050	suppression by virus of host apoptotic process	0
GO:0098601	selenomethionine adenosyltransferase activity	0
GO:0009087	methionine catabolic process	0
GO:0061767	negative regulation of lung blood pressure	0
GO:0031962	mineralocorticoid receptor binding	0
GO:1904450	positive regulation of aspartate secretion	0
GO:0047298	(S)-3-amino-2-methylpropionate transaminase activity	0
GO:0034386	4-aminobutyrate:2-oxoglutarate transaminase activity	0
GO:0032145	succinate-semialdehyde dehydrogenase binding	0
GO:0032144	4-aminobutyrate transaminase complex	0
GO:0014053	negative regulation of gamma-aminobutyric acid secretion	0
GO:0033025	regulation of mast cell apoptotic process	0
GO:0021697	cerebellar cortex formation	0
GO:2001229	negative regulation of response to gamma radiation	0
GO:0014810	positive regulation of skeletal muscle contraction by regulation of release of sequestered calcium ion	0
GO:0031812	P2Y1 nucleotide receptor binding	0
GO:0052872	tocotrienol omega-hydroxylase activity	0
GO:0032305	positive regulation of icosanoid secretion	0
GO:0031720	haptoglobin binding	0
GO:0070180	large ribosomal subunit rRNA binding	0
GO:0035639	purine ribonucleoside triphosphate binding	0
GO:0098974	postsynaptic actin cytoskeleton organization	0
GO:0098973	structural constituent of postsynaptic actin cytoskeleton	0
GO:0072749	cellular response to cytochalasin B	0
GO:0031851	kappa-type opioid receptor binding	0
GO:0072431	signal transduction involved in mitotic G1 DNA damage checkpoint	0
GO:0061663	NEDD8 ligase activity	0
GO:0010034	response to acetate	0
GO:0071301	cellular response to vitamin B1	0
GO:0021966	corticospinal neuron axon guidance	0
GO:0061582	intestinal epithelial cell migration	0
GO:0051463	negative regulation of cortisol secretion	0
GO:2000755	positive regulation of sphingomyelin catabolic process	0
GO:2000753	positive regulation of glucosylceramide catabolic process	0
GO:1900163	positive regulation of phospholipid scramblase activity	0
GO:1905429	response to glycine	0
GO:1903539	protein localization to postsynaptic membrane	0
GO:0021586	pons maturation	0
GO:0018964	propylene metabolic process	0
GO:1904493	tetrahydrofolyl-poly(glutamate) polymer binding	0
GO:1904492	Ac-Asp-Glu binding	0
GO:0035525	NF-kappaB p50/p65 complex	0
GO:0006117	acetaldehyde metabolic process	0
GO:0070539	linoleic acid binding	0
GO:2000351	regulation of endothelial cell apoptotic process	0
GO:0004728	signal transducer, downstream of receptor, with protein tyrosine phosphatase activity	0
GO:2001031	positive regulation of cellular glucuronidation	0
GO:0030546	receptor activator activity	0
GO:1903576	response to L-arginine	0
GO:0004152	dihydroorotate dehydrogenase activity	0
GO:0052652	cyclic purine nucleotide metabolic process	0
GO:0006188	IMP biosynthetic process	0
GO:0046031	ADP metabolic process	0
GO:1904404	response to formaldehyde	0
GO:0046898	response to cycloheximide	0
GO:2000081	positive regulation of canonical Wnt signaling pathway involved in controlling type B pancreatic cell proliferation	0
GO:2000063	positive regulation of ureter smooth muscle cell differentiation	0
GO:2000358	positive regulation of kidney smooth muscle cell differentiation	0
GO:0046076	dTTP catabolic process	0
GO:0047840	dCTP diphosphatase activity	0
GO:0006253	dCTP catabolic process	0
GO:1904139	regulation of microglial cell migration	0
GO:0018114	threonine racemase activity	0
GO:0008721	D-serine ammonia-lyase activity	0
GO:1990931	RNA N6-methyladenosine dioxygenase activity	0
GO:0070350	regulation of white fat cell proliferation	0
GO:0006238	CMP salvage	0
GO:1905634	regulation of protein localization to chromatin	0
GO:0047305	(R)-3-amino-2-methylpropionate-pyruvate transaminase activity	0
GO:0005034	osmosensor activity	0
GO:0019481	L-alanine catabolic process, by transamination	0
GO:0045993	negative regulation of translational initiation by iron	0
GO:0010999	regulation of eIF2 alpha phosphorylation by heme	0
GO:2000826	regulation of heart morphogenesis	0
GO:0072285	mesenchymal to epithelial transition involved in metanephric renal vesicle formation	0
GO:0060248	detection of cell density by contact stimulus involved in contact inhibition	0
GO:0051799	negative regulation of hair follicle development	0
GO:0021910	smoothened signaling pathway involved in ventral spinal cord patterning	0
GO:0007371	ventral midline determination	0
GO:0042558	pteridine-containing compound metabolic process	0
GO:0045273	respiratory chain complex II	0
GO:0070230	positive regulation of lymphocyte apoptotic process	0
GO:0046986	negative regulation of hemoglobin biosynthetic process	0
GO:0097497	blood vessel endothelial cell delamination	0
GO:1903444	negative regulation of brown fat cell differentiation	0
GO:1903759	signal transduction involved in regulation of aerobic respiration	0
GO:0042228	interleukin-8 biosynthetic process	0
GO:0015327	cystine:glutamate antiporter activity	0
GO:0019546	arginine deiminase pathway	0
GO:0016990	arginine deiminase activity	0
GO:0032606	type I interferon production	0
GO:0042931	enterobactin transmembrane transporter activity	0
GO:0042930	enterobactin transport	0
GO:0070846	Hsp90 deacetylation	0
GO:0070845	polyubiquitinated misfolded protein transport	0
GO:0035967	cellular response to topologically incorrect protein	0
GO:1904042	negative regulation of cystathionine beta-synthase activity	0
GO:0050444	aquacobalamin reductase (NADPH) activity	0
GO:0060734	regulation of endoplasmic reticulum stress-induced eIF2 alpha phosphorylation	0
GO:0061699	peptidyl-lysine deglutarylation	0
GO:0061698	protein deglutarylation	0
GO:0061697	protein-glutaryllysine deglutarylase activity	0
GO:0036046	protein demalonylation	0
GO:0010566	regulation of ketone biosynthetic process	0
GO:0009789	positive regulation of abscisic acid-activated signaling pathway	0
GO:0006669	sphinganine-1-phosphate biosynthetic process	0
GO:0034158	toll-like receptor 8 signaling pathway	0
GO:0015439	heme-transporting ATPase activity	0
GO:0046645	positive regulation of gamma-delta T cell activation	0
GO:0032500	muramyl dipeptide binding	0
GO:0002732	positive regulation of dendritic cell cytokine production	0
GO:0051709	regulation of killing of cells of other organism	0
GO:2000357	negative regulation of kidney smooth muscle cell differentiation	0
GO:0043132	NAD transport	0
GO:0017082	mineralocorticoid receptor activity	0
GO:0061433	cellular response to caloric restriction	0
GO:0046970	NAD-dependent histone deacetylase activity (H4-K16 specific)	0
GO:1901307	positive regulation of spermidine biosynthetic process	0
GO:0052903	N1-acetylspermine:oxygen oxidoreductase (3-acetamidopropanal-forming) activity	0
GO:0052902	spermidine:oxygen oxidoreductase (3-aminopropanal-forming) activity	0
GO:0052899	N(1),N(12)-diacetylspermine:oxygen oxidoreductase (3-acetamidopropanal-forming) activity	0
GO:1990572	TERT-RMRP complex	0
GO:0009446	putrescine biosynthetic process	0
GO:0006218	uridine catabolic process	0
GO:0102769	dihydroceramide glucosyltransferase activity	0
GO:0006679	glucosylceramide biosynthetic process	0
GO:0070446	negative regulation of oligodendrocyte progenitor proliferation	0
GO:0051541	elastin metabolic process	0
GO:0060175	brain-derived neurotrophic factor-activated receptor activity	0
GO:0002637	regulation of immunoglobulin production	0
GO:0035673	oligopeptide transmembrane transporter activity	0
GO:1903788	positive regulation of glutathione biosynthetic process	0
GO:0046223	aflatoxin catabolic process	0
GO:1904772	response to tetrachloromethane	0
GO:0036333	hepatocyte homeostasis	0
GO:1903704	negative regulation of production of siRNA involved in RNA interference	0
GO:0001632	leukotriene B4 receptor activity	0
GO:1903620	positive regulation of transdifferentiation	0
GO:0098680	template-free RNA nucleotidyltransferase	0
GO:0099551	trans-synaptic signaling by neuropeptide, modulating synaptic transmission	0
GO:0003247	post-embryonic cardiac muscle cell growth involved in heart morphogenesis	0
GO:0005724	nuclear telomeric heterochromatin	0
GO:0031940	positive regulation of chromatin silencing at telomere	0
GO:0010948	negative regulation of cell cycle process	0
GO:0002695	negative regulation of leukocyte activation	0
GO:0030379	neurotensin receptor activity, non-G-protein coupled	0
GO:2000321	positive regulation of T-helper 17 cell differentiation	0
GO:0050701	interleukin-1 secretion	0
GO:0044546	NLRP3 inflammasome complex assembly	0
GO:0032621	interleukin-18 production	0
GO:0009595	detection of biotic stimulus	0
GO:2000655	negative regulation of cellular response to testosterone stimulus	0
GO:0071441	negative regulation of histone H3-K14 acetylation	0
GO:0006343	establishment of chromatin silencing	0
GO:0050666	regulation of homocysteine metabolic process	0
GO:1902220	positive regulation of intrinsic apoptotic signaling pathway in response to osmotic stress	0
GO:0071396	cellular response to lipid	0
GO:0071247	cellular response to chromate	0
GO:0018166	C-terminal protein-tyrosinylation	0
GO:0004835	tubulin-tyrosine ligase activity	0
GO:0042636	negative regulation of hair cycle	0
GO:0097603	temperature-gated ion channel activity	0
GO:0050960	detection of temperature stimulus involved in thermoception	0
GO:0002790	peptide secretion	0
GO:1990619	histone H3-K9 deacetylation	0
GO:1905549	positive regulation of telomeric heterochromatin assembly	0
GO:0061647	histone H3-K9 modification	0
GO:0046969	NAD-dependent histone deacetylase activity (H3-K9 specific)	0
GO:0030264	nuclear fragmentation involved in apoptotic nuclear change	0
GO:0090676	calcium ion transmembrane transport via low voltage-gated calcium channel	0
GO:0016028	rhabdomere	0
GO:0003136	negative regulation of heart induction by canonical Wnt signaling pathway	0
GO:0060768	regulation of epithelial cell proliferation involved in prostate gland development	0
GO:0060843	venous endothelial cell differentiation	0
GO:0005237	inhibitory extracellular ligand-gated ion channel activity	0
GO:0045221	negative regulation of FasL biosynthetic process	0
GO:1904213	negative regulation of iodide transmembrane transport	0
GO:0090108	positive regulation of high-density lipoprotein particle assembly	0
GO:0002731	negative regulation of dendritic cell cytokine production	0
GO:0035716	chemokine (C-C motif) ligand 12 binding	0
GO:0019521	D-gluconate metabolic process	0
GO:0021515	cell differentiation in spinal cord	0
GO:0031686	A1 adenosine receptor binding	0
GO:1904156	DN3 thymocyte differentiation	0
GO:0031302	intrinsic component of endosome membrane	0
GO:0098843	postsynaptic endocytic zone	0
GO:0045032	ADP-activated adenosine receptor activity	0
GO:0090075	relaxation of muscle	0
GO:0010816	calcitonin catabolic process	0
GO:1904155	DN2 thymocyte differentiation	0
GO:0005252	open rectifier potassium channel activity	0
GO:0048290	isotype switching to IgA isotypes	0
GO:0090340	positive regulation of secretion of lysosomal enzymes	0
GO:1904550	response to arachidonic acid	0
GO:0009346	citrate lyase complex	0
GO:0034959	endothelin maturation	0
GO:0043310	negative regulation of eosinophil degranulation	0
GO:0047280	nicotinamide phosphoribosyltransferase activity	0
GO:0086057	voltage-gated calcium channel activity involved in bundle of His cell action potential	0
GO:0097161	DH domain binding	0
GO:0106030	neuron projection fasciculation	0
GO:2001108	positive regulation of Rho guanyl-nucleotide exchange factor activity	0
GO:0035033	histone deacetylase regulator activity	0
GO:0090045	positive regulation of deacetylase activity	0
GO:1904197	positive regulation of granulosa cell proliferation	0
GO:0003213	cardiac right atrium morphogenesis	0
GO:0045401	positive regulation of interleukin-3 biosynthetic process	0
GO:0032928	regulation of superoxide anion generation	0
GO:0051866	general adaptation syndrome	0
GO:0044508	glucagon-like peptide 1 receptor activity	0
GO:0016501	prostacyclin receptor activity	0
GO:1904056	positive regulation of cholangiocyte proliferation	0
GO:1904206	positive regulation of skeletal muscle hypertrophy	0
GO:0033274	response to vitamin B2	0
GO:0003270	Notch signaling pathway involved in regulation of secondary heart field cardioblast proliferation	0
GO:0007440	foregut morphogenesis	0
GO:0001133	RNA polymerase II transcription factor activity, sequence-specific transcription regulatory region DNA binding	0
GO:0090237	regulation of arachidonic acid secretion	0
GO:1902170	cellular response to reactive nitrogen species	0
GO:1904193	negative regulation of cholangiocyte apoptotic process	0
GO:0004854	xanthine dehydrogenase activity	0
GO:0010905	negative regulation of UDP-glucose catabolic process	0
GO:1904227	negative regulation of glycogen synthase activity, transferring glucose-1-phosphate	0
GO:0090265	positive regulation of immune complex clearance by monocytes and macrophages	0
GO:2000451	positive regulation of CD8-positive, alpha-beta T cell extravasation	0
GO:2000077	negative regulation of type B pancreatic cell development	0
GO:0021874	Wnt signaling pathway involved in forebrain neuroblast division	0
GO:0004079	biotin-[methylmalonyl-CoA-carboxytransferase] ligase activity	0
GO:0004078	biotin-[methylcrotonoyl-CoA-carboxylase] ligase activity	0
GO:0004077	biotin-[acetyl-CoA-carboxylase] ligase activity	0
GO:0048337	positive regulation of mesodermal cell fate specification	0
GO:0031304	intrinsic component of mitochondrial inner membrane	0
GO:0046725	negative regulation by virus of viral protein levels in host cell	0
GO:1905523	positive regulation of macrophage migration	0
GO:0035932	aldosterone secretion	0
GO:0051089	constitutive protein ectodomain proteolysis	0
GO:2000464	positive regulation of astrocyte chemotaxis	0
GO:1904339	negative regulation of dopaminergic neuron differentiation	0
GO:0001991	regulation of systemic arterial blood pressure by circulatory renin-angiotensin	0
GO:0002033	angiotensin-mediated vasodilation involved in regulation of systemic arterial blood pressure	0
GO:0002035	brain renin-angiotensin system	0
GO:0032304	negative regulation of icosanoid secretion	0
GO:1904797	negative regulation of core promoter binding	0
GO:0010814	substance P catabolic process	0
GO:0050820	positive regulation of coagulation	0
GO:0061756	leukocyte adhesion to vascular endothelial cell	0
GO:0035715	chemokine (C-C motif) ligand 2 binding	0
GO:0016005	phospholipase A2 activator activity	0
GO:1904690	positive regulation of cytoplasmic translational initiation	0
GO:0009013	succinate-semialdehyde dehydrogenase [NAD(P)+] activity	0
GO:2001213	negative regulation of vasculogenesis	0
GO:0006083	acetate metabolic process	0
GO:0008119	thiopurine S-methyltransferase activity	0
GO:1903839	positive regulation of mRNA 3'-UTR binding	0
GO:0072308	negative regulation of metanephric nephron tubule epithelial cell differentiation	0
GO:0035705	T-helper 17 cell chemotaxis	0
GO:0071110	histone biotinylation	0
GO:0009305	protein biotinylation	0
GO:0072432	response to G1 DNA damage checkpoint signaling	0
GO:0004080	biotin-[propionyl-CoA-carboxylase (ATP-hydrolyzing)] ligase activity	0
GO:0090044	positive regulation of tubulin deacetylation	0
GO:0021870	Cajal-Retzius cell differentiation	0
GO:0061326	renal tubule development	0
GO:1990478	response to ultrasound	0
GO:0000165	MAPK cascade	9.80946e-46
GO:0006521	regulation of cellular amino acid metabolic process	2.31679e-39
GO:0002223	stimulatory C-type lectin receptor signaling pathway	1.76925e-38
GO:0001666	response to hypoxia	3.05248e-37
GO:0070498	interleukin-1-mediated signaling pathway	9.78195e-37
GO:0061418	regulation of transcription from RNA polymerase II promoter in response to hypoxia	2.38387e-36
GO:0050852	T cell receptor signaling pathway	2.88372e-34
GO:0005524	ATP binding	1.62662e-33
GO:0038095	Fc-epsilon receptor signaling pathway	2.20377e-33
GO:0002479	antigen processing and presentation of exogenous peptide antigen via MHC class I, TAP-dependent	3.84643e-33
GO:0038061	NIK/NF-kappaB signaling	8.38753e-32
GO:0000502	proteasome complex	8.56229e-31
GO:0006468	protein phosphorylation	1.95565e-28
GO:0018105	peptidyl-serine phosphorylation	6.64109e-28
GO:0005887	integral component of plasma membrane	1.36466e-27
GO:0010972	negative regulation of G2/M transition of mitotic cell cycle	7.68145e-27
GO:1902036	regulation of hematopoietic stem cell differentiation	1.36428e-26
GO:0006954	inflammatory response	8.88038e-26
GO:0033209	tumor necrosis factor-mediated signaling pathway	1.11438e-25
GO:0043066	negative regulation of apoptotic process	1.48258e-25
GO:0007568	aging	1.5077e-25
GO:0043312	neutrophil degranulation	2.02025e-24
GO:0032496	response to lipopolysaccharide	4.81395e-24
GO:0031146	SCF-dependent proteasomal ubiquitin-dependent protein catabolic process	1.54084e-23
GO:0022624	proteasome accessory complex	2.40976e-23
GO:0090263	positive regulation of canonical Wnt signaling pathway	2.51282e-23
GO:1904813	ficolin-1-rich granule lumen	4.36286e-23
GO:0051437	obsolete positive regulation of ubiquitin-protein ligase activity involved in regulation of mitotic cell cycle transition	1.30611e-22
GO:0042803	protein homodimerization activity	1.34637e-22
GO:0043488	regulation of mRNA stability	5.24624e-22
GO:0019899	enzyme binding	5.61401e-22
GO:0060071	Wnt signaling pathway, planar cell polarity pathway	7.20503e-22
GO:0070374	positive regulation of ERK1 and ERK2 cascade	1.10808e-19
GO:0030168	platelet activation	1.50586e-19
GO:0030335	positive regulation of cell migration	2.07371e-19
GO:0009986	cell surface	4.05912e-19
GO:0005839	proteasome core complex	5.14089e-19
GO:0018107	peptidyl-threonine phosphorylation	1.04269e-18
GO:0016020	membrane	1.77983e-18
GO:0004298	threonine-type endopeptidase activity	1.88812e-18
GO:0071260	cellular response to mechanical stimulus	2.84874e-18
GO:0045121	membrane raft	3.21271e-18
GO:0010628	positive regulation of gene expression	1.4174e-17
GO:0019221	cytokine-mediated signaling pathway	1.88554e-17
GO:0004672	protein kinase activity	3.25125e-17
GO:0016032	viral process	5.95394e-17
GO:0001934	positive regulation of protein phosphorylation	8.0355e-17
GO:0051436	obsolete negative regulation of ubiquitin-protein ligase activity involved in mitotic cell cycle	1.17511e-16
GO:0032355	response to estradiol	1.49459e-16
GO:0034774	secretory granule lumen	1.50447e-16
GO:0045766	positive regulation of angiogenesis	1.92634e-16
GO:0016579	protein deubiquitination	2.57113e-16
GO:0020037	heme binding	3.51965e-16
GO:0046777	protein autophosphorylation	3.84774e-16
GO:0008284	positive regulation of cell proliferation	5.14528e-16
GO:0043065	positive regulation of apoptotic process	6.42653e-16
GO:0007165	signal transduction	9.31591e-16
GO:0045471	response to ethanol	1.07724e-15
GO:0071456	cellular response to hypoxia	1.09201e-15
GO:0045429	positive regulation of nitric oxide biosynthetic process	1.20211e-15
GO:0055085	transmembrane transport	1.20717e-15
GO:0032869	cellular response to insulin stimulus	2.40361e-15
GO:0050729	positive regulation of inflammatory response	3.00232e-15
GO:0051897	positive regulation of protein kinase B signaling	3.14794e-15
GO:0043524	negative regulation of neuron apoptotic process	5.12379e-15
GO:0090090	negative regulation of canonical Wnt signaling pathway	6.60142e-15
GO:1904646	cellular response to amyloid-beta	7.20397e-15
GO:0019901	protein kinase binding	1.92753e-14
GO:0042493	response to drug	3.26091e-14
GO:0004175	endopeptidase activity	3.40834e-14
GO:0048661	positive regulation of smooth muscle cell proliferation	7.228e-14
GO:0043491	protein kinase B signaling	7.228e-14
GO:1901687	glutathione derivative biosynthetic process	7.835e-14
GO:0008270	zinc ion binding	9.48196e-14
GO:0070301	cellular response to hydrogen peroxide	1.06537e-13
GO:0001525	angiogenesis	1.5143e-13
GO:0055114	oxidation-reduction process	1.54389e-13
GO:0043406	positive regulation of MAP kinase activity	1.63563e-13
GO:0008217	regulation of blood pressure	1.63563e-13
GO:0046982	protein heterodimerization activity	1.80704e-13
GO:0008144	drug binding	1.94794e-13
GO:0043560	insulin receptor substrate binding	3.47418e-13
GO:0071222	cellular response to lipopolysaccharide	6.18205e-13
GO:0043235	receptor complex	7.14804e-13
GO:0016301	kinase activity	9.48908e-13
GO:0007204	positive regulation of cytosolic calcium ion concentration	1.06119e-12
GO:0019774	proteasome core complex, beta-subunit complex	1.23259e-12
GO:0097192	extrinsic apoptotic signaling pathway in absence of ligand	2.16452e-12
GO:0050728	negative regulation of inflammatory response	2.27827e-12
GO:0005901	caveola	2.88962e-12
GO:0019233	sensory perception of pain	3.66467e-12
GO:0000209	protein polyubiquitination	4.12501e-12
GO:0048013	ephrin receptor signaling pathway	4.43268e-12
GO:0042542	response to hydrogen peroxide	4.65511e-12
GO:0043687	post-translational protein modification	4.7758e-12
GO:0033138	positive regulation of peptidyl-serine phosphorylation	5.10876e-12
GO:0031145	anaphase-promoting complex-dependent catabolic process	5.50062e-12
GO:0043005	neuron projection	7.00672e-12
GO:0009636	response to toxic substance	8.44174e-12
GO:0060079	excitatory postsynaptic potential	8.87411e-12
GO:0010629	negative regulation of gene expression	8.99972e-12
GO:0005088	Ras guanyl-nucleotide exchange factor activity	9.08473e-12
GO:0007200	phospholipase C-activating G-protein coupled receptor signaling pathway	9.85332e-12
GO:0006915	apoptotic process	1.04527e-11
GO:0006979	response to oxidative stress	1.04688e-11
GO:0005506	iron ion binding	1.15056e-11
GO:0007507	heart development	1.44952e-11
GO:0070932	histone H3 deacetylation	1.7739e-11
GO:0043536	positive regulation of blood vessel endothelial cell migration	1.85031e-11
GO:0051092	positive regulation of NF-kappaB transcription factor activity	2.08962e-11
GO:0008285	negative regulation of cell proliferation	2.20283e-11
GO:0031597	cytosolic proteasome complex	2.65058e-11
GO:0019722	calcium-mediated signaling	2.84914e-11
GO:0008540	proteasome regulatory particle, base subcomplex	2.8822e-11
GO:0034614	cellular response to reactive oxygen species	3.20298e-11
GO:0000187	activation of MAPK activity	4.33472e-11
GO:0031595	nuclear proteasome complex	6.6404e-11
GO:0048143	astrocyte activation	6.6404e-11
GO:0045907	positive regulation of vasoconstriction	7.44124e-11
GO:0009612	response to mechanical stimulus	8.23907e-11
GO:0005739	mitochondrion	8.38956e-11
GO:0009897	external side of plasma membrane	8.44641e-11
GO:0043410	positive regulation of MAPK cascade	1.1028e-10
GO:0005234	extracellularly glutamate-gated ion channel activity	1.11722e-10
GO:0005925	focal adhesion	1.11777e-10
GO:0004879	nuclear receptor activity	1.27153e-10
GO:0032041	NAD-dependent histone deacetylase activity (H3-K14 specific)	1.37967e-10
GO:0045899	positive regulation of RNA polymerase II transcriptional preinitiation complex assembly	1.37967e-10
GO:0043161	proteasome-mediated ubiquitin-dependent protein catabolic process	1.92041e-10
GO:0050900	leukocyte migration	1.97171e-10
GO:0042802	identical protein binding	1.97718e-10
GO:0031663	lipopolysaccharide-mediated signaling pathway	2.00469e-10
GO:0006919	activation of cysteine-type endopeptidase activity involved in apoptotic process	2.03175e-10
GO:0043525	positive regulation of neuron apoptotic process	2.33552e-10
GO:0042220	response to cocaine	2.78697e-10
GO:0007584	response to nutrient	2.84502e-10
GO:1904707	positive regulation of vascular smooth muscle cell proliferation	3.16353e-10
GO:0071333	cellular response to glucose stimulus	3.26467e-10
GO:0005178	integrin binding	4.40808e-10
GO:0006508	proteolysis	4.93045e-10
GO:0043627	response to estrogen	5.09672e-10
GO:0097755	positive regulation of blood vessel diameter	5.3462e-10
GO:0004697	protein kinase C activity	5.3462e-10
GO:0010288	response to lead ion	5.3462e-10
GO:0005838	proteasome regulatory particle	5.5931e-10
GO:0031293	membrane protein intracellular domain proteolysis	5.7984e-10
GO:0043154	negative regulation of cysteine-type endopeptidase activity involved in apoptotic process	6.63077e-10
GO:0006691	leukotriene metabolic process	6.94202e-10
GO:0001938	positive regulation of endothelial cell proliferation	7.63243e-10
GO:0051402	neuron apoptotic process	7.68075e-10
GO:0070527	platelet aggregation	9.32049e-10
GO:0042060	wound healing	9.63758e-10
GO:0001975	response to amphetamine	1.0286e-09
GO:0016485	protein processing	1.16223e-09
GO:0007268	chemical synaptic transmission	1.30915e-09
GO:0008630	intrinsic apoptotic signaling pathway in response to DNA damage	1.3377e-09
GO:0033189	response to vitamin A	1.6078e-09
GO:0050927	positive regulation of positive chemotaxis	1.61126e-09
GO:0051090	regulation of DNA binding transcription factor activity	1.77048e-09
GO:0007623	circadian rhythm	1.78334e-09
GO:0007613	memory	1.96301e-09
GO:0006006	glucose metabolic process	1.98036e-09
GO:0043209	myelin sheath	2.06288e-09
GO:0097110	scaffold protein binding	2.5305e-09
GO:0050796	regulation of insulin secretion	2.5305e-09
GO:0005102	signaling receptor binding	2.70622e-09
GO:0006805	xenobiotic metabolic process	2.80956e-09
GO:0007159	leukocyte cell-cell adhesion	2.95071e-09
GO:2000379	positive regulation of reactive oxygen species metabolic process	2.95071e-09
GO:0005737	cytoplasm	3.10389e-09
GO:0014068	positive regulation of phosphatidylinositol 3-kinase signaling	3.23961e-09
GO:0008283	cell proliferation	3.46294e-09
GO:0042752	regulation of circadian rhythm	3.70772e-09
GO:0051930	regulation of sensory perception of pain	4.81887e-09
GO:0071407	cellular response to organic cyclic compound	5.12918e-09
GO:0014069	postsynaptic density	5.41341e-09
GO:0046934	phosphatidylinositol-4,5-bisphosphate 3-kinase activity	5.58539e-09
GO:1900034	regulation of cellular response to heat	5.58539e-09
GO:0014065	phosphatidylinositol 3-kinase signaling	6.91595e-09
GO:0070555	response to interleukin-1	7.6813e-09
GO:0018108	peptidyl-tyrosine phosphorylation	7.70436e-09
GO:0030424	axon	8.45726e-09
GO:0022617	extracellular matrix disassembly	8.6109e-09
GO:0019773	proteasome core complex, alpha-subunit complex	9.14034e-09
GO:0019825	oxygen binding	1.01228e-08
GO:0010745	negative regulation of macrophage derived foam cell differentiation	1.01342e-08
GO:0051879	Hsp90 protein binding	1.01342e-08
GO:0001774	microglial cell activation	1.01342e-08
GO:0071276	cellular response to cadmium ion	1.01342e-08
GO:0032148	activation of protein kinase B activity	1.01342e-08
GO:0048471	perinuclear region of cytoplasm	1.01342e-08
GO:0050715	positive regulation of cytokine secretion	1.11519e-08
GO:0071316	cellular response to nicotine	1.14706e-08
GO:0010888	negative regulation of lipid storage	1.14706e-08
GO:0032991	protein-containing complex	1.16758e-08
GO:0007596	blood coagulation	1.17607e-08
GO:0043200	response to amino acid	1.18546e-08
GO:0071356	cellular response to tumor necrosis factor	1.20876e-08
GO:0043025	neuronal cell body	1.23361e-08
GO:0006749	glutathione metabolic process	1.26585e-08
GO:0008134	transcription factor binding	1.26835e-08
GO:1901215	negative regulation of neuron death	1.4593e-08
GO:0017144	drug metabolic process	1.46434e-08
GO:0003707	steroid hormone receptor activity	1.6898e-08
GO:0038083	peptidyl-tyrosine autophosphorylation	1.6898e-08
GO:0098869	cellular oxidant detoxification	1.75227e-08
GO:0006935	chemotaxis	2.08749e-08
GO:0035994	response to muscle stretch	2.18627e-08
GO:0055093	response to hyperoxia	2.18627e-08
GO:0007254	JNK cascade	2.23942e-08
GO:0035556	intracellular signal transduction	2.41445e-08
GO:0031000	response to caffeine	2.56876e-08
GO:0030425	dendrite	2.64653e-08
GO:0046326	positive regulation of glucose import	2.7139e-08
GO:0051403	stress-activated MAPK cascade	2.9535e-08
GO:1990535	neuron projection maintenance	3.51173e-08
GO:0060440	trachea formation	3.51173e-08
GO:0060336	negative regulation of interferon-gamma-mediated signaling pathway	3.51173e-08
GO:0016098	monoterpenoid metabolic process	3.51173e-08
GO:0030235	nitric-oxide synthase regulator activity	3.51173e-08
GO:0035235	ionotropic glutamate receptor signaling pathway	4.16935e-08
GO:2000811	negative regulation of anoikis	4.41735e-08
GO:0043204	perikaryon	4.60452e-08
GO:0043278	response to morphine	4.64116e-08
GO:0019903	protein phosphatase binding	4.78182e-08
GO:0042908	xenobiotic transport	4.80174e-08
GO:0042987	amyloid precursor protein catabolic process	4.80174e-08
GO:0004716	signal transducer, downstream of receptor, with protein tyrosine kinase activity	4.80174e-08
GO:0034983	peptidyl-lysine deacetylation	4.80174e-08
GO:1903140	regulation of establishment of endothelial barrier	4.80174e-08
GO:0045211	postsynaptic membrane	5.21205e-08
GO:0007595	lactation	5.74244e-08
GO:0097194	execution phase of apoptosis	5.74244e-08
GO:0048010	vascular endothelial growth factor receptor signaling pathway	6.03402e-08
GO:0031639	plasminogen activation	6.28567e-08
GO:0042738	exogenous drug catabolic process	6.28567e-08
GO:2000378	negative regulation of reactive oxygen species metabolic process	6.95082e-08
GO:0043123	positive regulation of I-kappaB kinase/NF-kappaB signaling	7.11077e-08
GO:0048538	thymus development	7.86621e-08
GO:0031100	animal organ regeneration	7.86621e-08
GO:0050901	leukocyte tethering or rolling	8.34525e-08
GO:0030225	macrophage differentiation	8.34525e-08
GO:1903078	positive regulation of protein localization to plasma membrane	8.60921e-08
GO:0010575	positive regulation of vascular endothelial growth factor production	1.07085e-07
GO:0005496	steroid binding	1.07085e-07
GO:0070371	ERK1 and ERK2 cascade	1.07085e-07
GO:0046854	phosphatidylinositol phosphorylation	1.11841e-07
GO:1901224	positive regulation of NIK/NF-kappaB signaling	1.12798e-07
GO:0042730	fibrinolysis	1.13411e-07
GO:0001618	virus receptor activity	1.33763e-07
GO:0030194	positive regulation of blood coagulation	1.39027e-07
GO:0097200	cysteine-type endopeptidase activity involved in execution phase of apoptosis	1.39027e-07
GO:0019370	leukotriene biosynthetic process	1.39027e-07
GO:0048511	rhythmic process	1.46494e-07
GO:0043401	steroid hormone mediated signaling pathway	1.46494e-07
GO:0070933	histone H4 deacetylation	1.50116e-07
GO:0043277	apoptotic cell clearance	1.50116e-07
GO:0097267	omega-hydroxylase P450 pathway	1.50116e-07
GO:0001973	adenosine receptor signaling pathway	1.50116e-07
GO:0019229	regulation of vasoconstriction	1.50116e-07
GO:0071549	cellular response to dexamethasone stimulus	1.57509e-07
GO:0032868	response to insulin	1.67696e-07
GO:0007611	learning or memory	1.67696e-07
GO:0001889	liver development	1.71383e-07
GO:0048754	branching morphogenesis of an epithelial tube	1.79253e-07
GO:0007186	G-protein coupled receptor signaling pathway	2.10007e-07
GO:0035094	response to nicotine	2.25798e-07
GO:0071875	adrenergic receptor signaling pathway	2.25832e-07
GO:0046483	heterocycle metabolic process	2.25832e-07
GO:0002674	negative regulation of acute inflammatory response	2.25832e-07
GO:2000641	regulation of early endosome to late endosome transport	2.25832e-07
GO:1901216	positive regulation of neuron death	2.28446e-07
GO:0046677	response to antibiotic	2.28446e-07
GO:0048146	positive regulation of fibroblast proliferation	2.41205e-07
GO:0007565	female pregnancy	2.43257e-07
GO:0042127	regulation of cell proliferation	2.5202e-07
GO:0016234	inclusion body	2.58241e-07
GO:0033558	protein deacetylase activity	2.58241e-07
GO:0032722	positive regulation of chemokine production	2.58241e-07
GO:0006476	protein deacetylation	2.76048e-07
GO:0017025	TBP-class protein binding	2.76048e-07
GO:0051899	membrane depolarization	2.76048e-07
GO:0032930	positive regulation of superoxide anion generation	2.78574e-07
GO:0032516	positive regulation of phosphoprotein phosphatase activity	2.78574e-07
GO:0051770	positive regulation of nitric-oxide synthase biosynthetic process	2.78574e-07
GO:0098794	postsynapse	3.04721e-07
GO:0008202	steroid metabolic process	3.04721e-07
GO:0042177	negative regulation of protein catabolic process	3.24999e-07
GO:0050661	NADP binding	3.24999e-07
GO:0008542	visual learning	3.26501e-07
GO:0010700	negative regulation of norepinephrine secretion	3.86148e-07
GO:0010507	negative regulation of autophagy	4.12709e-07
GO:0019373	epoxygenase P450 pathway	4.17502e-07
GO:0007569	cell aging	4.17502e-07
GO:0019369	arachidonic acid metabolic process	4.59924e-07
GO:0007215	glutamate receptor signaling pathway	5.3046e-07
GO:0004708	MAP kinase kinase activity	5.3046e-07
GO:0032270	positive regulation of cellular protein metabolic process	5.3046e-07
GO:0051209	release of sequestered calcium ion into cytosol	5.49975e-07
GO:0036092	phosphatidylinositol-3-phosphate biosynthetic process	5.49975e-07
GO:0016303	1-phosphatidylinositol-3-kinase activity	5.49975e-07
GO:0000186	activation of MAPKK activity	5.49975e-07
GO:0032024	positive regulation of insulin secretion	5.50519e-07
GO:0046718	viral entry into host cell	5.76462e-07
GO:0035987	endodermal cell differentiation	6.19088e-07
GO:0097421	liver regeneration	6.39214e-07
GO:0048167	regulation of synaptic plasticity	7.32255e-07
GO:0042593	glucose homeostasis	7.6665e-07
GO:0060326	cell chemotaxis	7.6665e-07
GO:0042277	peptide binding	7.6665e-07
GO:0007229	integrin-mediated signaling pathway	7.6665e-07
GO:0072656	maintenance of protein location in mitochondrion	7.75256e-07
GO:0031622	positive regulation of fever generation	7.75256e-07
GO:0051919	positive regulation of fibrinolysis	7.75256e-07
GO:0035625	epidermal growth factor-activated receptor transactivation by G-protein coupled receptor signaling pathway	7.75256e-07
GO:0019960	C-X3-C chemokine binding	7.75256e-07
GO:0005497	androgen binding	7.75256e-07
GO:0007598	blood coagulation, extrinsic pathway	7.75256e-07
GO:0030324	lung development	8.03517e-07
GO:0009055	electron transfer activity	8.03517e-07
GO:0010870	positive regulation of receptor biosynthetic process	8.28094e-07
GO:0034205	amyloid-beta formation	8.28094e-07
GO:0045416	positive regulation of interleukin-8 biosynthetic process	8.28094e-07
GO:0042135	neurotransmitter catabolic process	8.28094e-07
GO:0060020	Bergmann glial cell differentiation	8.28094e-07
GO:0006527	arginine catabolic process	8.28094e-07
GO:0033129	positive regulation of histone phosphorylation	8.28094e-07
GO:0043295	glutathione binding	8.61661e-07
GO:0042136	neurotransmitter biosynthetic process	8.61661e-07
GO:1905564	positive regulation of vascular endothelial cell proliferation	8.61661e-07
GO:0070106	interleukin-27-mediated signaling pathway	8.61661e-07
GO:0038096	Fc-gamma receptor signaling pathway involved in phagocytosis	8.61661e-07
GO:0050718	positive regulation of interleukin-1 beta secretion	8.84995e-07
GO:0051482	positive regulation of cytosolic calcium ion concentration involved in phospholipase C-activating G-protein coupled signaling pathway	8.84995e-07
GO:0007411	axon guidance	8.84995e-07
GO:0009314	response to radiation	8.84995e-07
GO:1901800	positive regulation of proteasomal protein catabolic process	9.30679e-07
GO:0002407	dendritic cell chemotaxis	9.30679e-07
GO:0031589	cell-substrate adhesion	9.30679e-07
GO:0035307	positive regulation of protein dephosphorylation	1.05694e-06
GO:0045861	negative regulation of proteolysis	1.05694e-06
GO:0071157	negative regulation of cell cycle arrest	1.05694e-06
GO:0043548	phosphatidylinositol 3-kinase binding	1.05694e-06
GO:0060135	maternal process involved in female pregnancy	1.05694e-06
GO:0050999	regulation of nitric-oxide synthase activity	1.05694e-06
GO:0070006	metalloaminopeptidase activity	1.05694e-06
GO:0019904	protein domain specific binding	1.12853e-06
GO:0006471	protein ADP-ribosylation	1.26372e-06
GO:0004712	protein serine/threonine/tyrosine kinase activity	1.26372e-06
GO:0002020	protease binding	1.28241e-06
GO:0006874	cellular calcium ion homeostasis	1.2966e-06
GO:0030574	collagen catabolic process	1.30386e-06
GO:0030307	positive regulation of cell growth	1.34433e-06
GO:0007612	learning	1.41515e-06
GO:0048015	phosphatidylinositol-mediated signaling	1.57331e-06
GO:0010634	positive regulation of epithelial cell migration	1.57331e-06
GO:0010744	positive regulation of macrophage derived foam cell differentiation	1.58766e-06
GO:0005504	fatty acid binding	1.58766e-06
GO:0010613	positive regulation of cardiac muscle hypertrophy	1.60915e-06
GO:0007220	Notch receptor processing	1.60915e-06
GO:0045944	positive regulation of transcription by RNA polymerase II	1.64891e-06
GO:0043197	dendritic spine	1.73487e-06
GO:0019371	cyclooxygenase pathway	1.74753e-06
GO:0035729	cellular response to hepatocyte growth factor stimulus	1.74753e-06
GO:0031994	insulin-like growth factor I binding	1.74753e-06
GO:0004714	transmembrane receptor protein tyrosine kinase activity	1.76853e-06
GO:0051281	positive regulation of release of sequestered calcium ion into cytosol	1.76853e-06
GO:0032755	positive regulation of interleukin-6 production	2.02662e-06
GO:0007187	G-protein coupled receptor signaling pathway, coupled to cyclic nucleotide second messenger	2.02662e-06
GO:0050727	regulation of inflammatory response	2.10785e-06
GO:0010742	macrophage derived foam cell differentiation	2.29275e-06
GO:0071312	cellular response to alkaloid	2.29275e-06
GO:0002024	diet induced thermogenesis	2.29275e-06
GO:0010863	positive regulation of phospholipase C activity	2.29275e-06
GO:0051379	epinephrine binding	2.29275e-06
GO:0005641	nuclear envelope lumen	2.29275e-06
GO:0032872	regulation of stress-activated MAPK cascade	2.29275e-06
GO:0070723	response to cholesterol	2.29275e-06
GO:0034612	response to tumor necrosis factor	2.3827e-06
GO:0001974	blood vessel remodeling	2.44758e-06
GO:0051059	NF-kappaB binding	2.44758e-06
GO:0005783	endoplasmic reticulum	2.4878e-06
GO:0050660	flavin adenine dinucleotide binding	2.54575e-06
GO:0006687	glycosphingolipid metabolic process	2.56556e-06
GO:1902042	negative regulation of extrinsic apoptotic signaling pathway via death domain receptors	2.56556e-06
GO:0071880	adenylate cyclase-activating adrenergic receptor signaling pathway	2.57566e-06
GO:0002028	regulation of sodium ion transport	2.57566e-06
GO:0045821	positive regulation of glycolytic process	2.57566e-06
GO:0007173	epidermal growth factor receptor signaling pathway	3.08076e-06
GO:0071902	positive regulation of protein serine/threonine kinase activity	3.25633e-06
GO:0071872	cellular response to epinephrine stimulus	3.29584e-06
GO:2000352	negative regulation of endothelial cell apoptotic process	3.34743e-06
GO:0009060	aerobic respiration	3.34743e-06
GO:0004177	aminopeptidase activity	3.56781e-06
GO:0004364	glutathione transferase activity	3.7139e-06
GO:0042981	regulation of apoptotic process	4.03225e-06
GO:0032481	positive regulation of type I interferon production	4.08505e-06
GO:0008392	arachidonic acid epoxygenase activity	4.09505e-06
GO:0048169	regulation of long-term neuronal synaptic plasticity	4.09505e-06
GO:0014911	positive regulation of smooth muscle cell migration	4.09505e-06
GO:0010887	negative regulation of cholesterol storage	4.15673e-06
GO:0060789	hair follicle placode formation	4.15673e-06
GO:0001609	G-protein coupled adenosine receptor activity	4.15673e-06
GO:0008503	benzodiazepine receptor activity	4.15673e-06
GO:0045822	negative regulation of heart contraction	4.15673e-06
GO:0050731	positive regulation of peptidyl-tyrosine phosphorylation	4.15673e-06
GO:0043243	positive regulation of protein complex disassembly	4.15673e-06
GO:0035004	phosphatidylinositol 3-kinase activity	4.15673e-06
GO:0043552	positive regulation of phosphatidylinositol 3-kinase activity	4.50215e-06
GO:0046627	negative regulation of insulin receptor signaling pathway	4.50215e-06
GO:0008305	integrin complex	4.92917e-06
GO:1902895	positive regulation of pri-miRNA transcription by RNA polymerase II	4.92917e-06
GO:0040014	regulation of multicellular organism growth	4.92917e-06
GO:0009267	cellular response to starvation	4.94809e-06
GO:0043280	positive regulation of cysteine-type endopeptidase activity involved in apoptotic process	5.0835e-06
GO:0097190	apoptotic signaling pathway	5.20434e-06
GO:0043248	proteasome assembly	5.33042e-06
GO:0002446	neutrophil mediated immunity	5.33042e-06
GO:0097553	calcium ion transmembrane import into cytosol	5.33042e-06
GO:0060068	vagina development	5.33042e-06
GO:0010666	positive regulation of cardiac muscle cell apoptotic process	5.33042e-06
GO:0035005	1-phosphatidylinositol-4-phosphate 3-kinase activity	5.33042e-06
GO:0070542	response to fatty acid	5.77814e-06
GO:0051492	regulation of stress fiber assembly	5.77814e-06
GO:0034374	low-density lipoprotein particle remodeling	5.77814e-06
GO:1903672	positive regulation of sprouting angiogenesis	5.77814e-06
GO:0050965	detection of temperature stimulus involved in sensory perception of pain	5.77814e-06
GO:0043274	phospholipase binding	5.77814e-06
GO:0030522	intracellular receptor signaling pathway	5.84815e-06
GO:2001240	negative regulation of extrinsic apoptotic signaling pathway in absence of ligand	5.96763e-06
GO:0007193	adenylate cyclase-inhibiting G-protein coupled receptor signaling pathway	5.96763e-06
GO:0004674	protein serine/threonine kinase activity	6.05222e-06
GO:0007626	locomotory behavior	6.06003e-06
GO:0035333	Notch receptor processing, ligand-dependent	6.18858e-06
GO:0001659	temperature homeostasis	6.18858e-06
GO:0090050	positive regulation of cell migration involved in sprouting angiogenesis	6.18858e-06
GO:0034599	cellular response to oxidative stress	6.41049e-06
GO:0031667	response to nutrient levels	6.84456e-06
GO:0010033	response to organic substance	6.84456e-06
GO:0030878	thyroid gland development	6.84456e-06
GO:0009408	response to heat	7.74801e-06
GO:0043198	dendritic shaft	7.87099e-06
GO:0004602	glutathione peroxidase activity	7.87099e-06
GO:0035924	cellular response to vascular endothelial growth factor stimulus	7.87099e-06
GO:0005768	endosome	8.43595e-06
GO:0035578	azurophil granule lumen	8.58472e-06
GO:0043195	terminal bouton	8.69763e-06
GO:0033627	cell adhesion mediated by integrin	9.27345e-06
GO:0019372	lipoxygenase pathway	9.27345e-06
GO:0071480	cellular response to gamma radiation	9.46059e-06
GO:0032757	positive regulation of interleukin-8 production	9.46059e-06
GO:0031226	intrinsic component of plasma membrane	9.46059e-06
GO:0051721	protein phosphatase 2A binding	9.46059e-06
GO:0001540	amyloid-beta binding	9.6413e-06
GO:0031090	organelle membrane	9.6413e-06
GO:0001935	endothelial cell proliferation	9.65948e-06
GO:0005942	phosphatidylinositol 3-kinase complex	9.65948e-06
GO:0071375	cellular response to peptide hormone stimulus	9.65948e-06
GO:0071404	cellular response to low-density lipoprotein particle stimulus	9.65948e-06
GO:0014823	response to activity	1.02383e-05
GO:0007190	activation of adenylate cyclase activity	1.02383e-05
GO:2001237	negative regulation of extrinsic apoptotic signaling pathway	1.02383e-05
GO:0016477	cell migration	1.05811e-05
GO:0070765	gamma-secretase complex	1.09114e-05
GO:0070989	oxidative demethylation	1.09114e-05
GO:0070757	interleukin-35-mediated signaling pathway	1.09114e-05
GO:0016712	oxidoreductase activity, acting on paired donors, with incorporation or reduction of molecular oxygen, reduced flavin or flavoprotein as one donor, and incorporation of one atom of oxygen	1.09114e-05
GO:0002741	positive regulation of cytokine secretion involved in immune response	1.32371e-05
GO:0098914	membrane repolarization during atrial cardiac muscle cell action potential	1.32371e-05
GO:0035234	ectopic germ cell programmed cell death	1.32371e-05
GO:0038128	ERBB2 signaling pathway	1.32371e-05
GO:0035509	negative regulation of myosin-light-chain-phosphatase activity	1.32371e-05
GO:0004957	prostaglandin E receptor activity	1.32371e-05
GO:0000096	sulfur amino acid metabolic process	1.32371e-05
GO:0017136	NAD-dependent histone deacetylase activity	1.32371e-05
GO:0043559	insulin binding	1.32371e-05
GO:0061419	positive regulation of transcription from RNA polymerase II promoter in response to hypoxia	1.32371e-05
GO:0008559	xenobiotic transmembrane transporting ATPase activity	1.32371e-05
GO:0007617	mating behavior	1.32371e-05
GO:0034351	negative regulation of glial cell apoptotic process	1.32371e-05
GO:0022849	glutamate-gated calcium ion channel activity	1.32371e-05
GO:1903589	positive regulation of blood vessel endothelial cell proliferation involved in sprouting angiogenesis	1.32371e-05
GO:0051000	positive regulation of nitric-oxide synthase activity	1.33286e-05
GO:0042311	vasodilation	1.33286e-05
GO:0016324	apical plasma membrane	1.39302e-05
GO:0051384	response to glucocorticoid	1.39435e-05
GO:0010506	regulation of autophagy	1.39435e-05
GO:0031623	receptor internalization	1.45026e-05
GO:0051781	positive regulation of cell division	1.45026e-05
GO:0001708	cell fate specification	1.53916e-05
GO:0030949	positive regulation of vascular endothelial growth factor receptor signaling pathway	1.53916e-05
GO:0048011	neurotrophin TRK receptor signaling pathway	1.53916e-05
GO:0004950	chemokine receptor activity	1.53916e-05
GO:0002076	osteoblast development	1.53916e-05
GO:0002042	cell migration involved in sprouting angiogenesis	1.53916e-05
GO:0007420	brain development	1.5812e-05
GO:0046684	response to pyrethroid	1.58815e-05
GO:0002018	renin-angiotensin regulation of aldosterone production	1.58815e-05
GO:1990911	response to psychosocial stress	1.58815e-05
GO:0033158	regulation of protein import into nucleus, translocation	1.58815e-05
GO:0005025	transforming growth factor beta receptor activity, type I	1.58815e-05
GO:0034875	caffeine oxidase activity	1.58815e-05
GO:0021938	smoothened signaling pathway involved in regulation of cerebellar granule cell precursor cell proliferation	1.58815e-05
GO:0035867	alphav-beta3 integrin-IGF-1-IGF1R complex	1.58815e-05
GO:0032732	positive regulation of interleukin-1 production	1.58815e-05
GO:0042447	hormone catabolic process	1.58815e-05
GO:0019439	aromatic compound catabolic process	1.58815e-05
GO:0090722	receptor-receptor interaction	1.58815e-05
GO:0004938	alpha2-adrenergic receptor activity	1.58815e-05
GO:0032811	negative regulation of epinephrine secretion	1.58815e-05
GO:0043208	glycosphingolipid binding	1.58815e-05
GO:0070458	cellular detoxification of nitrogen compound	1.58815e-05
GO:0003056	regulation of vascular smooth muscle contraction	1.58815e-05
GO:1903238	positive regulation of leukocyte tethering or rolling	1.58815e-05
GO:0061577	calcium ion transmembrane transport via high voltage-gated calcium channel	1.58815e-05
GO:0010513	positive regulation of phosphatidylinositol biosynthetic process	1.58815e-05
GO:0004699	calcium-independent protein kinase C activity	1.58815e-05
GO:2001184	positive regulation of interleukin-12 secretion	1.58815e-05
GO:0033591	response to L-ascorbic acid	1.58815e-05
GO:0031594	neuromuscular junction	1.65749e-05
GO:0009611	response to wounding	1.70542e-05
GO:0030183	B cell differentiation	1.70542e-05
GO:0071345	cellular response to cytokine stimulus	1.76475e-05
GO:0007214	gamma-aminobutyric acid signaling pathway	1.86558e-05
GO:0070102	interleukin-6-mediated signaling pathway	1.86558e-05
GO:0071353	cellular response to interleukin-4	1.86558e-05
GO:0007252	I-kappaB phosphorylation	2.00563e-05
GO:0016572	histone phosphorylation	2.00563e-05
GO:0010763	positive regulation of fibroblast migration	2.00563e-05
GO:0060402	calcium ion transport into cytosol	2.00563e-05
GO:0034446	substrate adhesion-dependent cell spreading	2.1095e-05
GO:1901796	regulation of signal transduction by p53 class mediator	2.12958e-05
GO:0031648	protein destabilization	2.1695e-05
GO:0031397	negative regulation of protein ubiquitination	2.1695e-05
GO:0034097	response to cytokine	2.1695e-05
GO:0097191	extrinsic apoptotic signaling pathway	2.1695e-05
GO:0001701	in utero embryonic development	2.1861e-05
GO:0005516	calmodulin binding	2.1888e-05
GO:0030163	protein catabolic process	2.2128e-05
GO:0003007	heart morphogenesis	2.2128e-05
GO:0097718	disordered domain specific binding	2.2128e-05
GO:0006069	ethanol oxidation	2.33281e-05
GO:0008637	apoptotic mitochondrial changes	2.33281e-05
GO:0010832	negative regulation of myotube differentiation	2.33281e-05
GO:0071380	cellular response to prostaglandin E stimulus	2.33281e-05
GO:0060324	face development	2.33281e-05
GO:0035066	positive regulation of histone acetylation	2.33281e-05
GO:0006939	smooth muscle contraction	2.33281e-05
GO:0004497	monooxygenase activity	2.35799e-05
GO:0004407	histone deacetylase activity	2.37483e-05
GO:0035690	cellular response to drug	2.37483e-05
GO:0045893	positive regulation of transcription, DNA-templated	2.58531e-05
GO:0042113	B cell activation	2.58531e-05
GO:0007202	activation of phospholipase C activity	2.58531e-05
GO:0010881	regulation of cardiac muscle contraction by regulation of the release of sequestered calcium ion	2.58531e-05
GO:0005158	insulin receptor binding	2.58531e-05
GO:0071364	cellular response to epidermal growth factor stimulus	2.62669e-05
GO:0060291	long-term synaptic potentiation	2.62669e-05
GO:0032570	response to progesterone	2.62669e-05
GO:0043679	axon terminus	2.62669e-05
GO:0045740	positive regulation of DNA replication	2.62669e-05
GO:0051287	NAD binding	2.62669e-05
GO:0033574	response to testosterone	2.88362e-05
GO:0006690	icosanoid metabolic process	3.17341e-05
GO:0036289	peptidyl-serine autophosphorylation	3.17341e-05
GO:0060080	inhibitory postsynaptic potential	3.17341e-05
GO:0098976	excitatory chemical synaptic transmission	3.17341e-05
GO:0038114	interleukin-21-mediated signaling pathway	3.17341e-05
GO:0002438	acute inflammatory response to antigenic stimulus	3.17341e-05
GO:0034618	arginine binding	3.17341e-05
GO:0003081	regulation of systemic arterial blood pressure by renin-angiotensin	3.17341e-05
GO:0010882	regulation of cardiac muscle contraction by calcium ion signaling	3.17341e-05
GO:0042698	ovulation cycle	3.17341e-05
GO:0071550	death-inducing signaling complex assembly	3.17341e-05
GO:1903800	positive regulation of production of miRNAs involved in gene silencing by miRNA	3.17341e-05
GO:0061298	retina vasculature development in camera-type eye	3.17341e-05
GO:0045359	positive regulation of interferon-beta biosynthetic process	3.17341e-05
GO:0014912	negative regulation of smooth muscle cell migration	3.45581e-05
GO:0106003	amyloid-beta complex	3.45581e-05
GO:0051926	negative regulation of calcium ion transport	3.45581e-05
GO:0060334	regulation of interferon-gamma-mediated signaling pathway	3.45581e-05
GO:0034979	NAD-dependent protein deacetylase activity	3.45581e-05
GO:0021954	central nervous system neuron development	3.45581e-05
GO:0060397	JAK-STAT cascade involved in growth hormone signaling pathway	3.45857e-05
GO:0033198	response to ATP	3.45857e-05
GO:0007597	blood coagulation, intrinsic pathway	3.45857e-05
GO:0048714	positive regulation of oligodendrocyte differentiation	3.45857e-05
GO:0001965	G-protein alpha-subunit binding	3.45857e-05
GO:2000778	positive regulation of interleukin-6 secretion	3.5132e-05
GO:0060048	cardiac muscle contraction	3.85784e-05
GO:0016310	phosphorylation	3.87838e-05
GO:0007160	cell-matrix adhesion	3.87838e-05
GO:0032922	circadian regulation of gene expression	3.9636e-05
GO:0008286	insulin receptor signaling pathway	4.22917e-05
GO:0047485	protein N-terminus binding	4.33069e-05
GO:0045087	innate immune response	4.33269e-05
GO:0021987	cerebral cortex development	4.69952e-05
GO:0001968	fibronectin binding	4.78023e-05
GO:0002052	positive regulation of neuroblast proliferation	5.07539e-05
GO:2001243	negative regulation of intrinsic apoptotic signaling pathway	5.07539e-05
GO:0042307	positive regulation of protein import into nucleus	5.07539e-05
GO:0042310	vasoconstriction	5.07539e-05
GO:0035249	synaptic transmission, glutamatergic	5.07539e-05
GO:0010718	positive regulation of epithelial to mesenchymal transition	5.61056e-05
GO:0097435	supramolecular fiber organization	5.71498e-05
GO:0042826	histone deacetylase binding	5.71498e-05
GO:0055119	relaxation of cardiac muscle	5.71498e-05
GO:0005750	mitochondrial respiratory chain complex III	5.71498e-05
GO:0006693	prostaglandin metabolic process	5.71498e-05
GO:0050435	amyloid-beta metabolic process	5.71498e-05
GO:0042982	amyloid precursor protein metabolic process	5.71498e-05
GO:0032495	response to muramyl dipeptide	5.71498e-05
GO:0002931	response to ischemia	6.06993e-05
GO:0007267	cell-cell signaling	6.10445e-05
GO:2000145	regulation of cell motility	6.36747e-05
GO:0045776	negative regulation of blood pressure	6.36747e-05
GO:0070062	extracellular exosome	6.43212e-05
GO:0051291	protein heterooligomerization	6.47555e-05
GO:0043008	ATP-dependent protein binding	6.61633e-05
GO:0045124	regulation of bone resorption	6.61633e-05
GO:0051593	response to folic acid	6.61633e-05
GO:0071639	positive regulation of monocyte chemotactic protein-1 production	6.61633e-05
GO:2000304	positive regulation of ceramide biosynthetic process	6.61633e-05
GO:0034405	response to fluid shear stress	6.61633e-05
GO:0097756	negative regulation of blood vessel diameter	6.61633e-05
GO:0002523	leukocyte migration involved in inflammatory response	6.61633e-05
GO:0003958	NADPH-hemoprotein reductase activity	6.61633e-05
GO:0042178	xenobiotic catabolic process	6.61633e-05
GO:0010831	positive regulation of myotube differentiation	6.61633e-05
GO:0007196	adenylate cyclase-inhibiting G-protein coupled glutamate receptor signaling pathway	6.61633e-05
GO:0008347	glial cell migration	6.61633e-05
GO:0051901	positive regulation of mitochondrial depolarization	6.61633e-05
GO:0048643	positive regulation of skeletal muscle tissue development	6.61633e-05
GO:0071420	cellular response to histamine	6.61633e-05
GO:0071230	cellular response to amino acid stimulus	6.61633e-05
GO:0022900	electron transport chain	6.69372e-05
GO:0033256	I-kappaB/NF-kappaB complex	6.87523e-05
GO:0071224	cellular response to peptidoglycan	6.87523e-05
GO:0018916	nitrobenzene metabolic process	6.87523e-05
GO:0010716	negative regulation of extracellular matrix disassembly	6.87523e-05
GO:0032611	interleukin-1 beta production	6.87523e-05
GO:0032269	negative regulation of cellular protein metabolic process	6.87523e-05
GO:0072655	establishment of protein localization to mitochondrion	6.87523e-05
GO:0001660	fever generation	6.87523e-05
GO:0071376	cellular response to corticotropin-releasing hormone stimulus	6.87523e-05
GO:0022614	membrane to membrane docking	6.87523e-05
GO:0015812	gamma-aminobutyric acid transport	6.87523e-05
GO:0072562	blood microparticle	6.87523e-05
GO:0018119	peptidyl-cysteine S-nitrosylation	6.87523e-05
GO:0043270	positive regulation of ion transport	6.87523e-05
GO:0007635	chemosensory behavior	6.87523e-05
GO:0061052	negative regulation of cell growth involved in cardiac muscle cell development	6.87523e-05
GO:0071502	cellular response to temperature stimulus	6.87523e-05
GO:0032962	positive regulation of inositol trisphosphate biosynthetic process	6.87523e-05
GO:0055118	negative regulation of cardiac muscle contraction	6.87523e-05
GO:2000757	negative regulation of peptidyl-lysine acetylation	6.87523e-05
GO:0098735	positive regulation of the force of heart contraction	6.87523e-05
GO:0101020	estrogen 16-alpha-hydroxylase activity	6.87523e-05
GO:0031694	alpha-2A adrenergic receptor binding	6.87523e-05
GO:0005332	gamma-aminobutyric acid:sodium symporter activity	6.87523e-05
GO:1900103	positive regulation of endoplasmic reticulum unfolded protein response	6.87523e-05
GO:1900086	positive regulation of peptidyl-tyrosine autophosphorylation	6.87523e-05
GO:0034349	glial cell apoptotic process	6.87523e-05
GO:1905050	positive regulation of metallopeptidase activity	6.87523e-05
GO:0051380	norepinephrine binding	6.87523e-05
GO:0097350	neutrophil clearance	6.87523e-05
GO:0006089	lactate metabolic process	6.87523e-05
GO:2001301	lipoxin biosynthetic process	6.87523e-05
GO:0048864	stem cell development	6.87523e-05
GO:0007258	JUN phosphorylation	6.87523e-05
GO:0090335	regulation of brown fat cell differentiation	6.87523e-05
GO:0015277	kainate selective glutamate receptor activity	6.87523e-05
GO:0072734	cellular response to staurosporine	6.87523e-05
GO:0043171	peptide catabolic process	6.96329e-05
GO:0035902	response to immobilization stress	6.96329e-05
GO:1900745	positive regulation of p38MAPK cascade	6.96329e-05
GO:0005161	platelet-derived growth factor receptor binding	6.96329e-05
GO:0045987	positive regulation of smooth muscle contraction	6.96329e-05
GO:0035584	calcium-mediated signaling using intracellular calcium source	6.96329e-05
GO:0006509	membrane protein ectodomain proteolysis	7.26755e-05
GO:0045599	negative regulation of fat cell differentiation	7.26755e-05
GO:0014070	response to organic cyclic compound	7.26755e-05
GO:0032092	positive regulation of protein binding	7.28475e-05
GO:0071560	cellular response to transforming growth factor beta stimulus	7.64921e-05
GO:0001570	vasculogenesis	7.64921e-05
GO:0044267	cellular protein metabolic process	8.02858e-05
GO:0046875	ephrin receptor binding	8.06968e-05
GO:0008237	metallopeptidase activity	8.22949e-05
GO:0001933	negative regulation of protein phosphorylation	8.508e-05
GO:0016323	basolateral plasma membrane	8.57865e-05
GO:0032436	positive regulation of proteasomal ubiquitin-dependent protein catabolic process	8.62164e-05
GO:0006809	nitric oxide biosynthetic process	8.66815e-05
GO:0046902	regulation of mitochondrial membrane permeability	8.66815e-05
GO:0090280	positive regulation of calcium ion import	8.66815e-05
GO:0010181	FMN binding	8.66815e-05
GO:0010243	response to organonitrogen compound	8.66815e-05
GO:0008631	intrinsic apoptotic signaling pathway in response to oxidative stress	8.66815e-05
GO:0035722	interleukin-12-mediated signaling pathway	8.79584e-05
GO:0001223	transcription coactivator binding	9.69013e-05
GO:0034113	heterotypic cell-cell adhesion	9.69013e-05
GO:0048148	behavioral response to cocaine	9.69013e-05
GO:0043113	receptor clustering	9.69013e-05
GO:0004890	GABA-A receptor activity	9.69013e-05
GO:0043433	negative regulation of DNA binding transcription factor activity	9.84593e-05
GO:0048662	negative regulation of smooth muscle cell proliferation	0.000104714
GO:0001662	behavioral fear response	0.000104714
GO:0031625	ubiquitin protein ligase binding	0.000107376
GO:0001047	core promoter binding	0.000114315
GO:0045786	negative regulation of cell cycle	0.000114315
GO:0007566	embryo implantation	0.000114315
GO:0007249	I-kappaB kinase/NF-kappaB signaling	0.000119217
GO:0043117	positive regulation of vascular permeability	0.000120167
GO:0035313	wound healing, spreading of epidermal cells	0.000120167
GO:0021904	dorsal/ventral neural tube patterning	0.000120167
GO:0016595	glutamate binding	0.000120167
GO:0051918	negative regulation of fibrinolysis	0.000120167
GO:0050966	detection of mechanical stimulus involved in sensory perception of pain	0.000120167
GO:0001779	natural killer cell differentiation	0.000120167
GO:0060252	positive regulation of glial cell proliferation	0.000120167
GO:0097746	regulation of blood vessel diameter	0.000120167
GO:0043276	anoikis	0.000120167
GO:0042416	dopamine biosynthetic process	0.000120167
GO:0007216	G-protein coupled glutamate receptor signaling pathway	0.000120167
GO:0051186	cofactor metabolic process	0.000120167
GO:0034663	endoplasmic reticulum chaperone complex	0.000120167
GO:0043267	negative regulation of potassium ion transport	0.000120167
GO:0050679	positive regulation of epithelial cell proliferation	0.000124722
GO:0051592	response to calcium ion	0.000124722
GO:0097242	amyloid-beta clearance	0.000130418
GO:0051967	negative regulation of synaptic transmission, glutamatergic	0.000130418
GO:1904706	negative regulation of vascular smooth muscle cell proliferation	0.000130418
GO:0050730	regulation of peptidyl-tyrosine phosphorylation	0.000130418
GO:0005001	transmembrane receptor protein tyrosine phosphatase activity	0.000130418
GO:0086002	cardiac muscle cell action potential involved in contraction	0.000130418
GO:0060749	mammary gland alveolus development	0.000130418
GO:0030673	axolemma	0.000130418
GO:1902711	GABA-A receptor complex	0.000131257
GO:2001235	positive regulation of apoptotic signaling pathway	0.000131257
GO:0000287	magnesium ion binding	0.000131477
GO:0043542	endothelial cell migration	0.000132933
GO:0001530	lipopolysaccharide binding	0.000132933
GO:0008395	steroid hydroxylase activity	0.000139066
GO:0050918	positive chemotaxis	0.000139066
GO:0034605	cellular response to heat	0.000145525
GO:0006367	transcription initiation from RNA polymerase II promoter	0.000145976
GO:0030182	neuron differentiation	0.000164032
GO:0046427	positive regulation of JAK-STAT cascade	0.000177298
GO:0070423	nucleotide-binding oligomerization domain containing signaling pathway	0.000177298
GO:0051966	regulation of synaptic transmission, glutamatergic	0.000177298
GO:1900182	positive regulation of protein localization to nucleus	0.000177298
GO:0005615	extracellular space	0.000183593
GO:2001200	positive regulation of dendritic cell differentiation	0.00018676
GO:0010815	bradykinin catabolic process	0.00018676
GO:0002830	positive regulation of type 2 immune response	0.00018676
GO:0072341	modified amino acid binding	0.00018676
GO:0004464	leukotriene-C4 synthase activity	0.00018676
GO:1990239	steroid hormone binding	0.00018676
GO:0005168	neurotrophin TRKA receptor binding	0.00018676
GO:0002933	lipid hydroxylation	0.00018676
GO:2000553	positive regulation of T-helper 2 cell cytokine production	0.00018676
GO:0051932	synaptic transmission, GABAergic	0.00018676
GO:0032025	response to cobalt ion	0.00018676
GO:0004705	JUN kinase activity	0.00018676
GO:0071438	invadopodium membrane	0.00018676
GO:0040012	regulation of locomotion	0.00018676
GO:2000343	positive regulation of chemokine (C-X-C motif) ligand 2 production	0.00018676
GO:0086089	voltage-gated potassium channel activity involved in atrial cardiac muscle cell action potential repolarization	0.00018676
GO:1904417	positive regulation of xenophagy	0.00018676
GO:0009635	response to herbicide	0.00018676
GO:0035900	response to isolation stress	0.00018676
GO:0032229	negative regulation of synaptic transmission, GABAergic	0.00018676
GO:0071225	cellular response to muramyl dipeptide	0.00018676
GO:0044245	polysaccharide digestion	0.00018676
GO:0050995	negative regulation of lipid catabolic process	0.000189061
GO:0031641	regulation of myelination	0.000189061
GO:0008656	cysteine-type endopeptidase activator activity involved in apoptotic process	0.000189061
GO:0001516	prostaglandin biosynthetic process	0.000189061
GO:0010875	positive regulation of cholesterol efflux	0.000189061
GO:0051393	alpha-actinin binding	0.000189061
GO:0016597	amino acid binding	0.000189061
GO:0007265	Ras protein signal transduction	0.000195385
GO:0042531	positive regulation of tyrosine phosphorylation of STAT protein	0.000195385
GO:0031982	vesicle	0.000196125
GO:0050795	regulation of behavior	0.000203752
GO:0060081	membrane hyperpolarization	0.000203752
GO:0008635	activation of cysteine-type endopeptidase activity involved in apoptotic process by cytochrome c	0.000203752
GO:0030315	T-tubule	0.000203752
GO:0032731	positive regulation of interleukin-1 beta production	0.000203752
GO:0007600	sensory perception	0.000203752
GO:0017187	peptidyl-glutamic acid carboxylation	0.000203752
GO:0008121	ubiquinol-cytochrome-c reductase activity	0.000203752
GO:0030278	regulation of ossification	0.000203752
GO:1904385	cellular response to angiotensin	0.000203752
GO:0046007	negative regulation of activated T cell proliferation	0.000203752
GO:0051289	protein homotetramerization	0.000206632
GO:0002224	toll-like receptor signaling pathway	0.000209015
GO:0003091	renal water homeostasis	0.000209707
GO:0048870	cell motility	0.00023032
GO:0042632	cholesterol homeostasis	0.000233721
GO:0016575	histone deacetylation	0.000247201
GO:0034644	cellular response to UV	0.000247201
GO:0021762	substantia nigra development	0.000247201
GO:0005911	cell-cell junction	0.000256594
GO:0071320	cellular response to cAMP	0.000261122
GO:0030593	neutrophil chemotaxis	0.000261122
GO:0007616	long-term memory	0.000262503
GO:0051603	proteolysis involved in cellular protein catabolic process	0.000262503
GO:0061098	positive regulation of protein tyrosine kinase activity	0.000262503
GO:0070403	NAD+ binding	0.000268209
GO:0031668	cellular response to extracellular stimulus	0.000268209
GO:2000773	negative regulation of cellular senescence	0.000268209
GO:0043537	negative regulation of blood vessel endothelial cell migration	0.000268209
GO:0097129	cyclin D2-CDK4 complex	0.000293315
GO:0050968	detection of chemical stimulus involved in sensory perception of pain	0.000293315
GO:0033058	directional locomotion	0.000293315
GO:0006740	NADPH regeneration	0.000293315
GO:0043009	chordate embryonic development	0.000293315
GO:0060154	cellular process regulating host cell cycle in response to virus	0.000293315
GO:0090116	C-5 methylation of cytosine	0.000293315
GO:0032983	kainate selective glutamate receptor complex	0.000293315
GO:0060083	smooth muscle contraction involved in micturition	0.000293315
GO:1902523	positive regulation of protein K63-linked ubiquitination	0.000293315
GO:0060916	mesenchymal cell proliferation involved in lung development	0.000293315
GO:0032450	maltose alpha-glucosidase activity	0.000293315
GO:0001641	group II metabotropic glutamate receptor activity	0.000293315
GO:0070644	vitamin D response element binding	0.000293315
GO:0046686	response to cadmium ion	0.000293315
GO:0003140	determination of left/right asymmetry in lateral mesoderm	0.000293315
GO:0007228	positive regulation of hh target transcription factor activity	0.000293315
GO:0004683	calmodulin-dependent protein kinase activity	0.000293315
GO:0002366	leukocyte activation involved in immune response	0.000293315
GO:0038171	cannabinoid signaling pathway	0.000293315
GO:1903423	positive regulation of synaptic vesicle recycling	0.000293315
GO:0004711	ribosomal protein S6 kinase activity	0.000293315
GO:0010750	positive regulation of nitric oxide mediated signal transduction	0.000293315
GO:0007194	negative regulation of adenylate cyclase activity	0.000293315
GO:0014005	microglia development	0.000293315
GO:0032613	interleukin-10 production	0.000293315
GO:0002053	positive regulation of mesenchymal cell proliferation	0.000293315
GO:1903421	regulation of synaptic vesicle recycling	0.000293315
GO:1990418	response to insulin-like growth factor stimulus	0.000293315
GO:0050692	DBD domain binding	0.000293315
GO:0072136	metanephric mesenchymal cell proliferation involved in metanephros development	0.000293315
GO:0003340	negative regulation of mesenchymal to epithelial transition involved in metanephros morphogenesis	0.000293315
GO:0021885	forebrain cell migration	0.000293315
GO:0051612	negative regulation of serotonin uptake	0.000293315
GO:0099056	integral component of presynaptic membrane	0.000293315
GO:0061621	canonical glycolysis	0.000293315
GO:0004396	hexokinase activity	0.000293315
GO:0010871	negative regulation of receptor biosynthetic process	0.000293315
GO:1905037	autophagosome organization	0.000293315
GO:0098903	regulation of membrane repolarization during action potential	0.000293315
GO:0043293	apoptosome	0.000293315
GO:0033602	negative regulation of dopamine secretion	0.000293315
GO:0004063	aryldialkylphosphatase activity	0.000293315
GO:0102007	acyl-L-homoserine-lactone lactonohydrolase activity	0.000293315
GO:0004949	cannabinoid receptor activity	0.000293315
GO:0042180	cellular ketone metabolic process	0.000293315
GO:1904315	transmitter-gated ion channel activity involved in regulation of postsynaptic membrane potential	0.000293315
GO:0018076	N-terminal peptidyl-lysine acetylation	0.000293315
GO:0043369	CD4-positive or CD8-positive, alpha-beta T cell lineage commitment	0.000293315
GO:1990584	cardiac Troponin complex	0.000293315
GO:0043415	positive regulation of skeletal muscle tissue regeneration	0.000293315
GO:0060948	cardiac vascular smooth muscle cell development	0.000293315
GO:0016533	cyclin-dependent protein kinase 5 holoenzyme complex	0.000293315
GO:0035868	alphav-beta3 integrin-HMGB1 complex	0.000293315
GO:0003095	pressure natriuresis	0.000293315
GO:0000023	maltose metabolic process	0.000293315
GO:0000104	succinate dehydrogenase activity	0.000293315
GO:2000466	negative regulation of glycogen (starch) synthase activity	0.000293315
GO:0045715	negative regulation of low-density lipoprotein particle receptor biosynthetic process	0.000293315
GO:0045963	negative regulation of dopamine metabolic process	0.000293315
GO:0004337	geranyltranstransferase activity	0.000293315
GO:0006680	glucosylceramide catabolic process	0.000293315
GO:0021513	spinal cord dorsal/ventral patterning	0.000293315
GO:0071062	alphav-beta3 integrin-vitronectin complex	0.000293315
GO:0060745	mammary gland branching involved in pregnancy	0.000293315
GO:0060523	prostate epithelial cord elongation	0.000293315
GO:0038052	RNA polymerase II transcription factor activity, estrogen-activated sequence-specific DNA binding	0.000293315
GO:0102148	N-acetyl-beta-D-galactosaminidase activity	0.000293315
GO:0035633	maintenance of permeability of blood-brain barrier	0.000293315
GO:0097176	epoxide metabolic process	0.000293315
GO:0033076	isoquinoline alkaloid metabolic process	0.000293315
GO:1904996	positive regulation of leukocyte adhesion to vascular endothelial cell	0.000293315
GO:0002025	norepinephrine-epinephrine-mediated vasodilation involved in regulation of systemic arterial blood pressure	0.000293315
GO:0004161	dimethylallyltranstransferase activity	0.000293315
GO:0031649	heat generation	0.000293315
GO:0007418	ventral midline development	0.000293315
GO:0022898	regulation of transmembrane transporter activity	0.000293315
GO:0047484	regulation of response to osmotic stress	0.000293315
GO:0051091	positive regulation of DNA binding transcription factor activity	0.000293315
GO:0070495	negative regulation of thrombin-activated receptor signaling pathway	0.000293315
GO:0009822	alkaloid catabolic process	0.000293315
GO:0060453	regulation of gastric acid secretion	0.000293315
GO:0070026	nitric oxide binding	0.000293315
GO:0019959	interleukin-8 binding	0.000293315
GO:0051788	response to misfolded protein	0.000293315
GO:0031838	haptoglobin-hemoglobin complex	0.000293315
GO:0019343	cysteine biosynthetic process via cystathionine	0.000293315
GO:0002520	immune system development	0.000293315
GO:0032800	receptor biosynthetic process	0.000293315
GO:0004104	cholinesterase activity	0.000293315
GO:0045337	farnesyl diphosphate biosynthetic process	0.000293315
GO:1902722	positive regulation of prolactin secretion	0.000293315
GO:0009987	cellular process	0.000293315
GO:0002265	astrocyte activation involved in immune response	0.000293315
GO:1905598	negative regulation of low-density lipoprotein receptor activity	0.000293315
GO:2000544	regulation of endothelial cell chemotaxis to fibroblast growth factor	0.000293315
GO:0046134	pyrimidine nucleoside biosynthetic process	0.000293315
GO:0002576	platelet degranulation	0.000293315
GO:0009051	pentose-phosphate shunt, oxidative branch	0.000293315
GO:0010574	regulation of vascular endothelial growth factor production	0.000293315
GO:0045079	negative regulation of chemokine biosynthetic process	0.000293315
GO:0031094	platelet dense tubular network	0.000293315
GO:0070434	positive regulation of nucleotide-binding oligomerization domain containing 2 signaling pathway	0.000293315
GO:0044205	'de novo' UMP biosynthetic process	0.000293315
GO:0010041	response to iron(III) ion	0.000293315
GO:0010572	positive regulation of platelet activation	0.000293315
GO:1902951	negative regulation of dendritic spine maintenance	0.000293315
GO:0034666	integrin alpha2-beta1 complex	0.000293315
GO:0030185	nitric oxide transport	0.000293315
GO:0002291	T cell activation via T cell receptor contact with antigen bound to MHC molecule on antigen presenting cell	0.000293315
GO:0030369	ICAM-3 receptor activity	0.000293315
GO:0072717	cellular response to actinomycin D	0.000293315
GO:0010803	regulation of tumor necrosis factor-mediated signaling pathway	0.000305732
GO:0002526	acute inflammatory response	0.000309273
GO:0043220	Schmidt-Lanterman incisure	0.000309273
GO:0086012	membrane depolarization during cardiac muscle cell action potential	0.000309273
GO:0010759	positive regulation of macrophage chemotaxis	0.000309273
GO:0046889	positive regulation of lipid biosynthetic process	0.000309273
GO:0033160	positive regulation of protein import into nucleus, translocation	0.000309273
GO:0048012	hepatocyte growth factor receptor signaling pathway	0.000309273
GO:0071223	cellular response to lipoteichoic acid	0.000309273
GO:0038110	interleukin-2-mediated signaling pathway	0.000309273
GO:0009395	phospholipid catabolic process	0.000309273
GO:0051024	positive regulation of immunoglobulin secretion	0.000309273
GO:0071498	cellular response to fluid shear stress	0.000309273
GO:0015271	outward rectifier potassium channel activity	0.000309273
GO:1904724	tertiary granule lumen	0.000316892
GO:2000310	regulation of NMDA receptor activity	0.000348226
GO:0051968	positive regulation of synaptic transmission, glutamatergic	0.000348226
GO:0060997	dendritic spine morphogenesis	0.000348226
GO:0043393	regulation of protein binding	0.000348226
GO:1900273	positive regulation of long-term synaptic potentiation	0.000348226
GO:0007263	nitric oxide mediated signal transduction	0.000348226
GO:0010667	negative regulation of cardiac muscle cell apoptotic process	0.000348226
GO:0014066	regulation of phosphatidylinositol 3-kinase signaling	0.000348226
GO:0045777	positive regulation of blood pressure	0.000348226
GO:2001275	positive regulation of glucose import in response to insulin stimulus	0.000348226
GO:0043651	linoleic acid metabolic process	0.000348226
GO:0090026	positive regulation of monocyte chemotaxis	0.000348226
GO:0000122	negative regulation of transcription by RNA polymerase II	0.00035749
GO:0031069	hair follicle morphogenesis	0.000359446
GO:0042755	eating behavior	0.000359446
GO:0051924	regulation of calcium ion transport	0.000359446
GO:0071158	positive regulation of cell cycle arrest	0.000359446
GO:0060612	adipose tissue development	0.000359446
GO:0001755	neural crest cell migration	0.000359446
GO:0060338	regulation of type I interferon-mediated signaling pathway	0.000359446
GO:0032760	positive regulation of tumor necrosis factor production	0.000367148
GO:0042734	presynaptic membrane	0.000367229
GO:0006284	base-excision repair	0.000370292
GO:0008625	extrinsic apoptotic signaling pathway via death domain receptors	0.000370292
GO:0043531	ADP binding	0.000370292
GO:0019433	triglyceride catabolic process	0.000370292
GO:0097512	cardiac myofibril	0.000371133
GO:0044321	response to leptin	0.000371133
GO:0006207	'de novo' pyrimidine nucleobase biosynthetic process	0.000371133
GO:0006563	L-serine metabolic process	0.000371133
GO:0043457	regulation of cellular respiration	0.000371133
GO:0032966	negative regulation of collagen biosynthetic process	0.000371133
GO:0043619	regulation of transcription from RNA polymerase II promoter in response to oxidative stress	0.000371133
GO:0010042	response to manganese ion	0.000371133
GO:0010886	positive regulation of cholesterol storage	0.000371133
GO:0051346	negative regulation of hydrolase activity	0.000371133
GO:0004558	alpha-1,4-glucosidase activity	0.000371133
GO:0005979	regulation of glycogen biosynthetic process	0.000371133
GO:1902514	regulation of calcium ion transmembrane transport via high voltage-gated calcium channel	0.000371133
GO:0042737	drug catabolic process	0.000371133
GO:0021952	central nervous system projection neuron axonogenesis	0.000371133
GO:0004971	AMPA glutamate receptor activity	0.000371133
GO:0045080	positive regulation of chemokine biosynthetic process	0.000371133
GO:0046887	positive regulation of hormone secretion	0.000371133
GO:0038066	p38MAPK cascade	0.000371133
GO:0071447	cellular response to hydroperoxide	0.000371133
GO:0045348	positive regulation of MHC class II biosynthetic process	0.000371133
GO:0032587	ruffle membrane	0.000380649
GO:0009898	cytoplasmic side of plasma membrane	0.000386525
GO:0045785	positive regulation of cell adhesion	0.000386525
GO:0007166	cell surface receptor signaling pathway	0.000391139
GO:0042470	melanosome	0.000400651
GO:0009749	response to glucose	0.000414573
GO:0006968	cellular defense response	0.000420987
GO:0043085	positive regulation of catalytic activity	0.000432756
GO:0070491	repressing transcription factor binding	0.000446523
GO:0006953	acute-phase response	0.000446523
GO:1990090	cellular response to nerve growth factor stimulus	0.000446523
GO:0000118	histone deacetylase complex	0.000446523
GO:0043407	negative regulation of MAP kinase activity	0.000446523
GO:0045597	positive regulation of cell differentiation	0.000446523
GO:0032967	positive regulation of collagen biosynthetic process	0.000450646
GO:0045931	positive regulation of mitotic cell cycle	0.000450646
GO:0005790	smooth endoplasmic reticulum	0.000450646
GO:0043388	positive regulation of DNA binding	0.000450646
GO:0031103	axon regeneration	0.000462495
GO:0042834	peptidoglycan binding	0.000462495
GO:0042923	neuropeptide binding	0.000462495
GO:0060044	negative regulation of cardiac muscle cell proliferation	0.000462495
GO:0035640	exploration behavior	0.000462495
GO:0010880	regulation of release of sequestered calcium ion into cytosol by sarcoplasmic reticulum	0.000462495
GO:1902004	positive regulation of amyloid-beta formation	0.000462495
GO:0055089	fatty acid homeostasis	0.000462495
GO:0044130	negative regulation of growth of symbiont in host	0.000462495
GO:0045579	positive regulation of B cell differentiation	0.000462495
GO:0010039	response to iron ion	0.000462495
GO:0045820	negative regulation of glycolytic process	0.000462495
GO:0042176	regulation of protein catabolic process	0.000462495
GO:0016242	negative regulation of macroautophagy	0.000462495
GO:0061029	eyelid development in camera-type eye	0.000462495
GO:0060314	regulation of ryanodine-sensitive calcium-release channel activity	0.000462495
GO:0004702	signal transducer, downstream of receptor, with serine/threonine kinase activity	0.000462495
GO:0046628	positive regulation of insulin receptor signaling pathway	0.000462495
GO:0031284	positive regulation of guanylate cyclase activity	0.000462495
GO:1902176	negative regulation of oxidative stress-induced intrinsic apoptotic signaling pathway	0.000462495
GO:0031093	platelet alpha granule lumen	0.000466348
GO:0045892	negative regulation of transcription, DNA-templated	0.00047871
GO:0006816	calcium ion transport	0.000480272
GO:0030198	extracellular matrix organization	0.000483043
GO:0046330	positive regulation of JNK cascade	0.000531644
GO:0016491	oxidoreductase activity	0.000534688
GO:0048469	cell maturation	0.000535947
GO:0003950	NAD+ ADP-ribosyltransferase activity	0.000555889
GO:0010977	negative regulation of neuron projection development	0.000555889
GO:0045648	positive regulation of erythrocyte differentiation	0.000563192
GO:0048873	homeostasis of number of cells within a tissue	0.000563192
GO:0044877	protein-containing complex binding	0.00057735
GO:0045177	apical part of cell	0.000603196
GO:0000307	cyclin-dependent protein kinase holoenzyme complex	0.000616486
GO:0102568	phospholipase A2 activity consuming 1,2-dioleoylphosphatidylethanolamine)	0.000616486
GO:0032094	response to food	0.000616486
GO:0102567	phospholipase A2 activity (consuming 1,2-dipalmitoylphosphatidylcholine)	0.000616486
GO:0098586	cellular response to virus	0.000616486
GO:0051591	response to cAMP	0.000625527
GO:0086091	regulation of heart rate by cardiac conduction	0.000625527
GO:0030170	pyridoxal phosphate binding	0.000638369
GO:0008233	peptidase activity	0.000647271
GO:0019430	removal of superoxide radicals	0.000673668
GO:0060065	uterus development	0.000673668
GO:0005536	glucose binding	0.000673668
GO:0060484	lung-associated mesenchyme development	0.000673668
GO:0035723	interleukin-15-mediated signaling pathway	0.000673668
GO:0031659	positive regulation of cyclin-dependent protein serine/threonine kinase activity involved in G1/S transition of mitotic cell cycle	0.000673668
GO:0051481	negative regulation of cytosolic calcium ion concentration	0.000673668
GO:0009308	amine metabolic process	0.000673668
GO:0060396	growth hormone receptor signaling pathway	0.000673668
GO:0007179	transforming growth factor beta receptor signaling pathway	0.000673668
GO:0014909	smooth muscle cell migration	0.000673668
GO:0016540	protein autoprocessing	0.000673668
GO:0030284	estrogen receptor activity	0.000673668
GO:0004970	ionotropic glutamate receptor activity	0.000673668
GO:0090336	positive regulation of brown fat cell differentiation	0.000673668
GO:0071318	cellular response to ATP	0.000673668
GO:1903076	regulation of protein localization to plasma membrane	0.000673668
GO:0050764	regulation of phagocytosis	0.000673668
GO:0007494	midgut development	0.000673668
GO:0070474	positive regulation of uterine smooth muscle contraction	0.000673668
GO:0050667	homocysteine metabolic process	0.000673668
GO:0051259	protein complex oligomerization	0.000673668
GO:0038166	angiotensin-activated signaling pathway	0.000673668
GO:1900119	positive regulation of execution phase of apoptosis	0.000673668
GO:0034116	positive regulation of heterotypic cell-cell adhesion	0.000673668
GO:0070417	cellular response to cold	0.000673668
GO:0006776	vitamin A metabolic process	0.000673668
GO:0006475	internal protein amino acid acetylation	0.000673668
GO:0086064	cell communication by electrical coupling involved in cardiac conduction	0.000673668
GO:0060644	mammary gland epithelial cell differentiation	0.000673668
GO:0004675	transmembrane receptor protein serine/threonine kinase activity	0.000673668
GO:0031638	zymogen activation	0.000673668
GO:0090037	positive regulation of protein kinase C signaling	0.000673668
GO:0031647	regulation of protein stability	0.000673668
GO:0048708	astrocyte differentiation	0.000673668
GO:1901844	regulation of cell communication by electrical coupling involved in cardiac conduction	0.000673668
GO:0010918	positive regulation of mitochondrial membrane potential	0.000673668
GO:0010544	negative regulation of platelet activation	0.000673668
GO:0001955	blood vessel maturation	0.000673668
GO:0033598	mammary gland epithelial cell proliferation	0.000673668
GO:1990454	L-type voltage-gated calcium channel complex	0.000673668
GO:0001678	cellular glucose homeostasis	0.000673668
GO:0033010	paranodal junction	0.000673668
GO:0031730	CCR5 chemokine receptor binding	0.000673668
GO:2000587	negative regulation of platelet-derived growth factor receptor-beta signaling pathway	0.000673668
GO:0050872	white fat cell differentiation	0.000673668
GO:0050892	intestinal absorption	0.000673668
GO:0033194	response to hydroperoxide	0.000673668
GO:0002687	positive regulation of leukocyte migration	0.000673668
GO:0060452	positive regulation of cardiac muscle contraction	0.000673668
GO:1903351	cellular response to dopamine	0.000673668
GO:0006987	activation of signaling protein activity involved in unfolded protein response	0.000673668
GO:0019896	axonal transport of mitochondrion	0.000673668
GO:0070431	nucleotide-binding oligomerization domain containing 2 signaling pathway	0.000673668
GO:0060391	positive regulation of SMAD protein signal transduction	0.000673668
GO:0071280	cellular response to copper ion	0.000673668
GO:2000273	positive regulation of signaling receptor activity	0.000673668
GO:0004601	peroxidase activity	0.000681335
GO:1904837	beta-catenin-TCF complex assembly	0.000681335
GO:0030010	establishment of cell polarity	0.000681335
GO:0043392	negative regulation of DNA binding	0.000681335
GO:0004993	G-protein coupled serotonin receptor activity	0.000681335
GO:0010468	regulation of gene expression	0.000689159
GO:0006909	phagocytosis	0.000709272
GO:0032956	regulation of actin cytoskeleton organization	0.000709272
GO:0042149	cellular response to glucose starvation	0.000749542
GO:0007257	activation of JUN kinase activity	0.000749542
GO:0046697	decidualization	0.000786426
GO:0031258	lamellipodium membrane	0.000786426
GO:1904886	beta-catenin destruction complex disassembly	0.000786426
GO:0010595	positive regulation of endothelial cell migration	0.000827292
GO:0003684	damaged DNA binding	0.000842265
GO:0070207	protein homotrimerization	0.000842562
GO:0045765	regulation of angiogenesis	0.000842562
GO:0005891	voltage-gated calcium channel complex	0.000842562
GO:0016239	positive regulation of macroautophagy	0.000842562
GO:0043434	response to peptide hormone	0.000892552
GO:0004435	phosphatidylinositol phospholipase C activity	0.000892552
GO:0008201	heparin binding	0.000894935
GO:0031490	chromatin DNA binding	0.00092657
GO:0001963	synaptic transmission, dopaminergic	0.000947988
GO:0071354	cellular response to interleukin-6	0.000947988
GO:0042359	vitamin D metabolic process	0.000947988
GO:0008066	glutamate receptor activity	0.000947988
GO:0010812	negative regulation of cell-substrate adhesion	0.000947988
GO:0008179	adenylate cyclase binding	0.000947988
GO:0031333	negative regulation of protein complex assembly	0.000947988
GO:0043518	negative regulation of DNA damage response, signal transduction by p53 class mediator	0.000947988
GO:0007219	Notch signaling pathway	0.000947988
GO:2001234	negative regulation of apoptotic signaling pathway	0.000947988
GO:0051412	response to corticosterone	0.000947988
GO:0051496	positive regulation of stress fiber assembly	0.000952598
GO:0003824	catalytic activity	0.000952598
GO:0005080	protein kinase C binding	0.000952598
GO:0033631	cell-cell adhesion mediated by integrin	0.000958368
GO:0048550	negative regulation of pinocytosis	0.000958368
GO:0036041	long-chain fatty acid binding	0.000958368
GO:0042165	neurotransmitter binding	0.000958368
GO:0048742	regulation of skeletal muscle fiber development	0.000958368
GO:0010829	negative regulation of glucose transmembrane transport	0.000958368
GO:1901203	positive regulation of extracellular matrix assembly	0.000958368
GO:0051409	response to nitrosative stress	0.000958368
GO:1902992	negative regulation of amyloid precursor protein catabolic process	0.000958368
GO:0051098	regulation of binding	0.000958368
GO:0045069	regulation of viral genome replication	0.000958368
GO:0035984	cellular response to trichostatin A	0.000958368
GO:0032909	regulation of transforming growth factor beta2 production	0.000958368
GO:0014042	positive regulation of neuron maturation	0.000958368
GO:2000546	positive regulation of endothelial cell chemotaxis to fibroblast growth factor	0.000958368
GO:0045472	response to ether	0.000958368
GO:0009450	gamma-aminobutyric acid catabolic process	0.000958368
GO:0032264	IMP salvage	0.000958368
GO:0048609	multicellular organismal reproductive process	0.000958368
GO:0072144	glomerular mesangial cell development	0.000958368
GO:0045964	positive regulation of dopamine metabolic process	0.000958368
GO:0005124	scavenger receptor binding	0.000958368
GO:0031999	negative regulation of fatty acid beta-oxidation	0.000958368
GO:1904925	positive regulation of autophagy of mitochondrion in response to mitochondrial depolarization	0.000958368
GO:0060684	epithelial-mesenchymal cell signaling	0.000958368
GO:0001994	norepinephrine-epinephrine vasoconstriction involved in regulation of systemic arterial blood pressure	0.000958368
GO:0010827	regulation of glucose transmembrane transport	0.000958368
GO:0003990	acetylcholinesterase activity	0.000958368
GO:0006990	positive regulation of transcription from RNA polymerase II promoter involved in unfolded protein response	0.000958368
GO:0060406	positive regulation of penile erection	0.000958368
GO:0032795	heterotrimeric G-protein binding	0.000958368
GO:1990635	proximal dendrite	0.000958368
GO:0018685	alkane 1-monooxygenase activity	0.000958368
GO:0043125	ErbB-3 class receptor binding	0.000958368
GO:0006166	purine ribonucleoside salvage	0.000958368
GO:0070232	regulation of T cell apoptotic process	0.000958368
GO:0004974	leukotriene receptor activity	0.000958368
GO:0042904	9-cis-retinoic acid biosynthetic process	0.000958368
GO:0031233	intrinsic component of external side of plasma membrane	0.000958368
GO:0014832	urinary bladder smooth muscle contraction	0.000958368
GO:0070022	transforming growth factor beta receptor complex	0.000958368
GO:0072277	metanephric glomerular capillary formation	0.000958368
GO:0001878	response to yeast	0.000958368
GO:0045759	negative regulation of action potential	0.000958368
GO:0010883	regulation of lipid storage	0.000958368
GO:0032095	regulation of response to food	0.000958368
GO:0007442	hindgut morphogenesis	0.000958368
GO:0106071	positive regulation of adenylate cyclase-activating G-protein coupled receptor signaling pathway	0.000958368
GO:0038085	vascular endothelial growth factor binding	0.000958368
GO:0016936	galactoside binding	0.000958368
GO:1904037	positive regulation of epithelial cell apoptotic process	0.000958368
GO:0051425	PTB domain binding	0.000958368
GO:0070561	vitamin D receptor signaling pathway	0.000958368
GO:0042501	serine phosphorylation of STAT protein	0.000958368
GO:0014054	positive regulation of gamma-aminobutyric acid secretion	0.000958368
GO:0016614	oxidoreductase activity, acting on CH-OH group of donors	0.000958368
GO:0006565	L-serine catabolic process	0.000958368
GO:0010044	response to aluminum ion	0.000958368
[truncated: 5,065 more rows]

## Sheet: Table S7
Table S7. Cumulative score of the filtered compounds on the stroke pathogenic genes.
Compound	Unique Target Count	Score	Cumulative Target Count	Cumulative Score
THSWD00631	95	52.8803	95	52.8803
THSWD00269	96	48.5344	178	94.5597
THSWD00951	89	47.5094	238	125.121
THSWD00891	89	45.9096	287	149.877
THSWD00142	73	35.646	338	173.837
THSWD00639	88	45.5361	380	195.312
THSWD00789	67	33.4675	414	211.765
THSWD00223	76	40.7085	441	225.848
THSWD00349	86	47.2601	466	238.634
THSWD00787	82	42.7798	487	249.341
THSWD00293	70	33.6814	508	259.572
THSWD00001	79	39.1325	524	267.105
THSWD00898	72	39.0225	540	274.591
THSWD01083	77	41.6473	552	280.921
THSWD00364	88	45.8186	564	286.846
THSWD00011	68	36.5455	576	292.728
THSWD00817	88	46.7849	587	297.75
THSWD00980	71	35.48	598	302.633
THSWD00018	80	43.8575	607	307.087
THSWD01240	78	41.1929	616	311.478
THSWD00498	73	38.5299	625	315.649
THSWD00656	67	34.8792	633	319.77
THSWD00611	81	43.872	641	323.862
THSWD00886	71	38.4848	648	327.811
THSWD00027	81	42.5837	655	331.672
THSWD00355	75	39.6505	662	335.131
THSWD00006	47	23.0554	670	338.591
THSWD00768	81	43.4007	676	341.556
THSWD00159	7	3.63267	682	344.405
THSWD00277	51	27.437	687	347.229
THSWD01294	68	37.6859	693	349.955
THSWD01205	77	40.8648	699	352.669
THSWD01266	72	38.7106	704	355.276
THSWD00340	73	40.0734	709	357.753
THSWD01071	59	31.6366	714	360.143
THSWD00059	66	32.7066	719	362.305
THSWD00062	76	40.9109	723	364.197
THSWD00637	63	35.1745	726	366.031
THSWD00302	20	10.0689	730	367.846
THSWD01236	3	1.62808	733	369.474
THSWD00166	76	43.2199	736	371.03
THSWD00267	59	31.8471	739	372.563
THSWD01189	33	17.5678	742	374.045
THSWD00128	75	39.697	745	375.501
THSWD01049	69	37.8368	748	376.94
THSWD00779	70	35.6728	751	378.347
THSWD00368	58	30.2999	754	379.734
THSWD00360	67	34.7679	756	381.064
THSWD00812	67	36.057	759	382.358
THSWD00650	73	41.5354	761	383.483
THSWD00099	58	30.823	763	384.495
THSWD01255	71	35.2423	765	385.474
THSWD00816	65	32.483	767	386.435
THSWD01012	66	32.8458	769	387.39
THSWD00106	24	11.8473	771	388.342
THSWD00076	48	25.5806	773	389.267
THSWD00882	15	7.61677	775	390.178
THSWD01182	70	37.2058	777	391.048
THSWD00706	61	31.3746	779	391.882
THSWD01050	72	42.0637	781	392.679
THSWD00808	87	48.7205	782	393.424
THSWD00718	74	42.1873	783	394.07
THSWD00084	77	41.8324	784	394.664
THSWD00066	67	35.3755	785	395.25
THSWD01133	70	36.775	786	395.799
THSWD00783	24	12.4998	787	396.348
THSWD01269	64	35.222	788	396.882
THSWD00625	27	13.7814	789	397.412
THSWD00170	72	38.5119	790	397.933
THSWD00448	80	40.5553	791	398.442
THSWD00594	59	31.8781	792	398.934
THSWD00197	68	35.6204	793	399.412
THSWD00672	49	26.1536	794	399.886
THSWD00336	63	32.1446	795	400.358
THSWD00943	61	30.66	796	400.828
THSWD00384	71	38.6057	797	401.296
THSWD01013	64	33.3916	798	401.762
THSWD00694	58	30.7517	799	402.221
THSWD00880	27	15.2317	800	402.677
THSWD00370	73	38.6835	801	403.123
THSWD00963	63	36.0504	802	403.56
THSWD01112	65	31.6523	803	403.993
THSWD00261	67	34.8335	804	404.415
THSWD00587	35	19.1355	805	404.828
THSWD00585	68	36.5645	806	405.238
THSWD00141	8	4.14211	807	405.635
THSWD00165	79	43.3084	808	406.019
THSWD00477	5	2.33874	809	406.393
THSWD00565	71	36.873	810	406.757
THSWD00167	70	38.1654	811	407.12
THSWD00605	61	31.6032	812	407.48
THSWD00353	19	9.38285	813	407.84
THSWD00564	10	5.15291	814	408.193
THSWD00444	92	49.9888	814	408.193
THSWD00140	71	38.1307	814	408.193
THSWD00067	86	44.8629	814	408.193
THSWD00949	86	46.5364	814	408.193
THSWD00780	81	42.8453	814	408.193
THSWD00765	70	35.9768	814	408.193
THSWD00548	81	42.6407	814	408.193
THSWD01281	70	36.6719	814	408.193
THSWD00273	73	39.782	814	408.193
THSWD00173	65	31.7889	814	408.193
THSWD00411	65	35.2608	814	408.193
THSWD00651	71	37.7504	814	408.193
THSWD00361	65	35.6981	814	408.193
THSWD00189	65	33.4885	814	408.193
THSWD00591	68	35.7773	814	408.193
THSWD00107	76	40.5305	814	408.193
THSWD00999	77	41.49	814	408.193
THSWD00584	75	39.5734	814	408.193
THSWD01021	71	39.5516	814	408.193
THSWD00090	74	39.183	814	408.193
THSWD00158	73	38.6617	814	408.193
THSWD00833	72	38.3213	814	408.193
THSWD00275	72	38.1643	814	408.193
THSWD00263	68	37.3225	814	408.193
THSWD00387	66	36.4634	814	408.193
THSWD00108	68	35.1744	814	408.193
THSWD00134	68	34.7902	814	408.193
THSWD00021	65	34.1739	814	408.193
THSWD00867	63	34.1572	814	408.193
THSWD00064	64	33.9056	814	408.193
THSWD00078	62	33.7275	814	408.193
THSWD00045	65	33.7049	814	408.193
THSWD00593	62	33.636	814	408.193
THSWD00519	63	33.1116	814	408.193
THSWD00119	61	32.8658	814	408.193
THSWD00895	61	32.8116	814	408.193
THSWD01043	61	32.3943	814	408.193
THSWD01019	57	32.2166	814	408.193
THSWD01004	64	32.0652	814	408.193
THSWD00264	63	31.8373	814	408.193
THSWD00984	60	31.4317	814	408.193
THSWD01015	59	31.3695	814	408.193
THSWD01039	58	31.1676	814	408.193
THSWD00121	59	31.1311	814	408.193
THSWD01124	59	31.0349	814	408.193
THSWD00120	56	30.6722	814	408.193
THSWD00111	56	30.0979	814	408.193
THSWD00114	52	29.0198	814	408.193
THSWD00362	52	27.8271	814	408.193
THSWD00101	51	26.9366	814	408.193
THSWD00592	50	26.8591	814	408.193
THSWD00743	51	26.5087	814	408.193
THSWD00131	49	25.0796	814	408.193
THSWD00160	45	22.3581	814	408.193
THSWD00531	39	21.1895	814	408.193
THSWD01231	38	20.278	814	408.193
THSWD00376	34	18.7642	814	408.193
THSWD00116	36	17.7365	814	408.193
THSWD00346	32	17.4162	814	408.193
THSWD00103	36	17.3764	814	408.193
THSWD01292	31	16.0563	814	408.193
THSWD01207	23	12.0076	814	408.193
THSWD00691	21	11.5678	814	408.193
THSWD01046	16	8.48836	814	408.193
THSWD00177	16	8.29877	814	408.193
THSWD00412	14	7.88566	814	408.193
THSWD00710	14	7.15068	814	408.193
THSWD00365	12	6.80581	814	408.193
THSWD00767	9	4.39813	814	408.193
THSWD00130	8	4.04213	814	408.193
THSWD00357	6	3.4336	814	408.193
THSWD00221	5	2.4152	814	408.193
THSWD01184	4	2.04633	814	408.193
THSWD01044	4	1.55883	814	408.193

## Sheet: Table S8
Table S8. Cumulative importance score on pathway.
Pathway Name	Cumulative Importance	Target Count
PI3K-Akt signaling pathway	229.728	354
Neuroactive ligand-receptor interaction	195.523	340
cAMP signaling pathway	169.786	219
Rap1 signaling pathway	167.245	210
MAPK signaling pathway	166.819	294
Ras signaling pathway	165.387	232
Relaxin signaling pathway	161.048	129
Chemokine signaling pathway	149.764	192
HIF-1 signaling pathway	149.712	109
TNF signaling pathway	149.447	112
Sphingolipid signaling pathway	141.472	119
FoxO signaling pathway	137.229	131
Calcium signaling pathway	135.016	240
ErbB signaling pathway	132.002	85
Phospholipase D signaling pathway	126.738	148
T cell receptor signaling pathway	121.434	104
Toll-like receptor signaling pathway	115.822	104
IL-17 signaling pathway	113.638	94
VEGF signaling pathway	112.236	59
Platelet activation	108.872	124
mTOR signaling pathway	107.262	155
NOD-like receptor signaling pathway	107.055	181
Fc epsilon RI signaling pathway	106.148	68
Th17 cell differentiation	105.66	107
Leukocyte transendothelial migration	103.968	114
Natural killer cell mediated cytotoxicity	96.7411	131
Fc gamma R-mediated phagocytosis	94.5966	97
B cell receptor signaling pathway	93.0464	82
cGMP-PKG signaling pathway	91.4394	167
Wnt signaling pathway	81.9655	166
NF-kappa B signaling pathway	78.9331	104
Th1 and Th2 cell differentiation	74.8997	92
Arachidonic acid metabolism	74.3755	61
AMPK signaling pathway	72.951	120
Apelin signaling pathway	66.4997	137
Phosphatidylinositol signaling system	55.9911	97
RIG-I-like receptor signaling pathway	50.9746	70
Arginine and proline metabolism	42.2563	51
Hippo signaling pathway	39.0148	157
Notch signaling pathway	38.6728	59
Inositol phosphate metabolism	34.7919	73
Cytokine-cytokine receptor interaction	31.4301	295
Steroid hormone biosynthesis	31.2235	61
Tryptophan metabolism	30.9422	42
Tyrosine metabolism	30.4519	36
Linoleic acid metabolism	28.5429	29
Phenylalanine metabolism	27.49	17
Complement and coagulation cascades	27.1636	85
Glycine, serine and threonine metabolism	26.2711	40
TGF-beta signaling pathway	24.3949	94
Histidine metabolism	24.2992	22
Purine metabolism	22.9133	130
Hedgehog signaling pathway	21.8368	56
Cytosolic DNA-sensing pathway	21.2927	63
Glycerophospholipid metabolism	20.7063	98
Glycerolipid metabolism	18.4897	61
Antigen processing and presentation	15.2166	78
Galactose metabolism	14.6684	31
Hematopoietic cell lineage	14.6252	99
Glycolysis / Gluconeogenesis	14.2788	67
Ether lipid metabolism	14.2729	49
Arginine biosynthesis	13.0142	22
Pyruvate metabolism	12.0965	47
alpha-Linolenic acid metabolism	11.6326	25
Cysteine and methionine metabolism	10.6005	50
Alanine, aspartate and glutamate metabolism	10.3059	37
Fructose and mannose metabolism	10.297	33
Pentose and glucuronate interconversions	9.58964	34
ECM-receptor interaction	9.52805	88
Ascorbate and aldarate metabolism	8.72025	30
Pyrimidine metabolism	8.64217	56
ABC transporters	8.23384	45
Valine, leucine and isoleucine degradation	7.68397	48
Starch and sucrose metabolism	7.6512	36
Citrate cycle (TCA cycle)	7.64633	30
Lysine degradation	6.15361	63
Fatty acid degradation	6.1462	43
Steroid biosynthesis	5.53695	20
Intestinal immune network for IgA production	5.47638	49
Cholesterol metabolism	5.24774	50
Amino sugar and nucleotide sugar metabolism	5.19587	48
Sphingolipid metabolism	4.26842	49
Pentose phosphate pathway	3.83018	30
Biosynthesis of unsaturated fatty acids	3.62131	27
Propanoate metabolism	3.20845	34
Glyoxylate and dicarboxylate metabolism	2.18698	30
Butanoate metabolism	1.99147	28
Bacterial secretion system	0	2
Phosphotransferase system (PTS)	0	2
Jak-STAT signaling pathway	0	2
Plant hormone signal transduction	0	2
Two-component system	0	2
Cell adhesion molecules (CAMs)	0	2
Lysine biosynthesis	0	2
Phenylalanine, tyrosine and tryptophan biosynthesis	0	6
Valine, leucine and isoleucine biosynthesis	0	4
C5-Branched dibasic acid metabolism	0	2
Cutin, suberine and wax biosynthesis	0	2
Fatty acid biosynthesis	0	18
Fatty acid elongation	0	27
Primary bile acid biosynthesis	0	17
Secondary bile acid biosynthesis	0	2
Synthesis and degradation of ketone bodies	0	10
Toll and Imd signaling pathway	0	2

## Sheet: Table S9
Table S9. Classification information of the final screened compounds.
Compound ID	Compound name	Compounds have been reported anti-inflammatory or neuroprotective effects	Compounds with unknown function	Human amino acids and metabolites	Chemical raw materials	Cannot be purchased
THSWD00631	(3S)-3-butyl-4,5,6,7-tetrahydro-3H-2-benzofuran-1-one					Y
THSWD00269	Senkyunolide B	Y
THSWD00951	Oroxylin A	Y
THSWD00891	3β,23-dihydroxy-olea-11,13(18)-dien-28-oic acid					Y
THSWD00142	L-Proline			Y
THSWD00639	(3R)-3-butyl-4-hydroxy-3H-2-benzofuran-1-one		Y
THSWD00789	Rehmaglutin A		Y
THSWD00223	Vitamin A			Y
THSWD00349	Chrysophanol	Y
THSWD00787	Rehmapicroside	Y
THSWD00293	L-Methionine			Y
THSWD00001	Decanoic acid	Y
THSWD00898	(Z)-(1S,5R)-beta-pinen-10-yl-beta-vicianoside_qt					Y
THSWD01083	Matairesinol				Y
THSWD00364	(3S,4R)-3-butyl-4-hydroxy-4,5-dihydro-3H-2-benzofuran-1-one					Y
THSWD00011	Calycosin	Y
THSWD00817	PyrethrinIi					Y
THSWD00980	D-Mandelic acid		Y
THSWD00018	Bergapten	Y
THSWD01240	Roseoside		Y
THSWD00498	L-Bornyl acetate	Y
THSWD00656	L-valyl-L-valinc-achydride					Y
THSWD00611	Sinapinic acid	Y
THSWD00886	(+)-trans-Myrtanol	Y
THSWD00027	Nodakenetin		Y
THSWD00355	(1aS,4Z,6bR)-4-butylidene-1a,2,3,6b-tetrahydrooxireno[2,3-g][2]benzofuran-6-one					Y
THSWD00006	Citric acid			Y
THSWD00768	Jioglutolide		Y
THSWD00159	Glycine			Y
THSWD00277	Dictyopterene C					Y
THSWD01294	4,6-Decadiyn-1-ol isovalerate					Y
THSWD01205	ethyl (1S,2R,3S)-6,7-dimethoxy-3-methyl-4-oxo-1-(3,4,5-trimethoxyphenyl)-2,3-dihydro-1H-naphthalene-2-carboxylate					Y
THSWD01266	7,8-dimethyl-1H-pyrazino[2,3-g]quinazoline-2,4-dione					Y
THSWD00340	Butylphthalide	Y
THSWD01071	Syringin	Y
THSWD00059	(1R,3S)-Camphoric acid				Y
THSWD00062	2,4-Dihydroxyacetophenone		Y
THSWD00637	4-Iodoindoline				Y
THSWD00302	[(2R)-2-formyloxy-3-phosphonooxypropyl] formate		Y

## Sheet: Table S10
Table S10. Docking affinity of the compounds and the targets.
Compound	Target	Mean Affinity	Min Affinity
THSWD00001	GLTP	-5.79	-6.6
THSWD00001	MAOB	-5.74	-6.2
THSWD00001	SLC1A2	-5.53	-6
THSWD00340	KAT2B	-6.5	-7.7
THSWD00340	PRKCH	-6.6	-7.3
THSWD00340	CTDSP1	-5.57	-6.5
THSWD00340	BCL2A1	-5.67	-6.2
THSWD00340	FOLH1	-5.73	-6
THSWD00349	CYP1B1	-11.2	-12.3
THSWD00349	PRKCH	-8.96	-9.7
THSWD00349	HSD17B14	-9.12	-9.5
THSWD00349	LDHB	-7.62	-8.7
THSWD00349	MIF	-7.86	-8.1
THSWD00349	MCL1	-7.67	-8
THSWD00349	CTDSP1	-7.17	-7.8
THSWD00349	LDHA	-7.61	-7.8
THSWD00349	CA2	-6.48	-7.6
THSWD00349	BCL2	-6.42	-6.9
THSWD00349	BCL2A1	-6.37	-6.7
THSWD00349	CA5B	-6.41	-6.7
THSWD00349	JUN	-6.04	-6.6
THSWD00349	ALPL	-5.92	-6.2
THSWD00349	NR2F2	-5.5	-6.1
THSWD00611	CYP1B1	-6.77	-7.4
THSWD00611	ABCB1	-5.59	-6.5
THSWD00611	PTGS2	-6.04	-6.3
THSWD00611	LY96	-5.62	-6.2
THSWD00611	MIF	-5.82	-6.1
